# Supplementary material for: Combination of machine learning and data envelopment analysis to measure the efficiency of the Tax Service Office
Source: PeerJ Comput Sci. 2025 Feb 17;11:e2672. doi: 10.7717/peerj-cs.2672 (PMC11888853; doi:10.7717/peerj-cs.2672)
Supplement: Supplemental Information 24 [file peerj-cs-11-2672-s024.py]

# Import necessary libraries

import streamlit as st 
import pandas as pd 
from sklearn.preprocessing import MinMaxScaler
import numpy as np
import matplotlib.pyplot as plt 
import seaborn as sns
from joblib import load

# Cache the data loading function for efficiency
@st.cache_data
def load_data(data):
	df = pd.read_csv(data)
	return df

# Select specific columns from the data
def pilih_kolom(data):
	data_kolom=data[['WP_BENDAHARA', 'WP_BADAN','WP_OP_KARYAWAN', 'WP_OP_PENGUSAHA', 'JUMLAH_FPP', 'JUMLAH_AR','REALISASI_ANGGARAN', 
			'KEPATUHAN_SPT', 'CAPAIAN_PENERIMAAN','PERTUMBUHAN_PENERIMAAN', 'SP2DK_TERBIT', 'SP2DK_CAIR','PEMERIKSAAN_SELESAI']]
	return data_kolom


# Scale the data using Min-Max scaling
def minmax_scaler(data_awal,data_baru):
	scaler = MinMaxScaler()
	scaler.fit_transform(data_awal)
	scaled_new_data = scaler.transform(data_baru)
	return scaled_new_data

# Load the trained MLP model
def load_model():
	model_gb=load('model/model_mlp.joblib')
	return model_gb

# Main function for the simulation app logic
def run_simulasi_app():
	# data_=st.file_uploader("Upload Data Set", type=['csv'])
	data_ = load_data('data/data_fix.csv')
	#submenu = st.sidebar.selectbox("Submenu",['Data Awal','Normalisasi'])
	if data_ is not None:
		data_awal=pd.read_csv('data/data_fix.csv')
		data_kolom = pilih_kolom(data_awal)
		data_baru=np.array([36,4297,31733,4922,7,30,7211834457,103.06,138.82,20.07,1463,1786,185])
		contoh=data_kolom.iloc[:1,:13]
		# with st.expander('Data Awal'):
		# 	#hasil_ts= minmax_scaler(data_kolom, data_kolom)
		# 	st.dataframe(data_kolom)

		#with st.expander('Data Baru'):
		st.write('Variabel Input :')
		col1,col2,col3,col4=st.columns([1,1,1,1])

		 # Create input fields for each variable
		with col1 :
			x1=st.number_input('WP_BENDAHARA',  value=36, min_value=0)
			x5=st.number_input('JUMLAH_FPP',value=7, min_value=0)
		with col2:
			x2=st.number_input('WP_BADAN',  value=4297, min_value=0)
			x6=st.number_input('JUMLAH_AR',  value=30, min_value=0)
			
		with col3:
			x3=st.number_input('WP_OP_KARYAWAN',  value=31733, min_value=0)
			x7=st.number_input('REALISASI_ANGGARAN',  value=7211834457, min_value=0)
		with col4:
			x4=st.number_input('WP_OP_PENGUSAHA',  value=4922, min_value=0)
			
		st.markdown("<hr>", unsafe_allow_html=True)
		st.write('Variabel Output :')
		col1,col2,col3=st.columns([1,1,1])
		with col1:
			x8=st.number_input('KEPATUHAN_SPT',  value=103.06, min_value=0.0)
			x11=st.number_input('SP2DK_TERBIT',  value=1990, min_value=0)
			
		with col2:
			x9=st.number_input('CAPAIAN_PENERIMAAN',  value=138.82, min_value=0.0)
			x12=st.number_input('SP2DK_CAIR',  value=1786, min_value=0)
			
		with col3:
			x10=st.number_input('PERTUMBUHAN_PENERIMAAN',  value=20.07)
			x13=st.number_input('PEMERIKSAAN_SELESAI',  value=185, min_value=0)
			
		st.markdown("<hr>", unsafe_allow_html=True)
		
		# Button to process the inputs and make predictions
		if st.button('Proses'):
			data = {'WP_BENDAHARA': x1,
						'WP_BADAN': x2,
						'WP_OP_KARYAWAN': x3,
						'WP_OP_PENGUSAHA': x4,
						'JUMLAH_FPP': x5,
						'JUMLAH_AR': x6,
						'REALISASI_ANGGARAN': x7,
						'KEPATUHAN_SPT': x8,
						'CAPAIAN_PENERIMAAN': x9,
						'PERTUMBUHAN_PENERIMAAN': x10,
						'SP2DK_TERBIT': x11,
						'SP2DK_CAIR': x12,
						'PEMERIKSAAN_SELESAI': x13}
				
			
			df_input=pd.DataFrame(data,index=[0])
			st.write('inputan :')
			st.dataframe(df_input)
				
			# Load the model for prediction
			model=load('model/model_mlp.joblib')
					
			
			# Scale the input data
			transformer = MinMaxScaler()
			transformer.fit_transform(data_kolom)
			hasil_minmax = transformer.transform(df_input.iloc[:1,:])
			col_names = ['WP_BENDAHARA', 'WP_BADAN','WP_OP_KARYAWAN', 'WP_OP_PENGUSAHA', 'JUMLAH_FPP', 'JUMLAH_AR','REALISASI_ANGGARAN', 
			'KEPATUHAN_SPT', 'CAPAIAN_PENERIMAAN','PERTUMBUHAN_PENERIMAAN', 'SP2DK_TERBIT', 'SP2DK_CAIR','PEMERIKSAAN_SELESAI']
			df_scal = pd.DataFrame(hasil_minmax, columns=col_names)
			
			# Show the scaled data
			st.write('hasil scaling :')
			st.dataframe(df_scal)

			# Make prediction
			hasil_predict=model.predict(hasil_minmax)

			# Display prediction result
			st.info(f'Hasil prediksi nilai Efisiensi : {round(hasil_predict[0],2):.2f}')
			if round(hasil_predict[0],2)>1.00:
				st.success('sudah mencapai efisien tetapi Variabel input masih bisa ditambah atau variabel output masih bisa dikurangi')
			elif round(hasil_predict[0],2)<1.00:
				st.success('Belum efisien variabel input masih bisa dikurangi atau variabel outuput masih bisa ditambah')
			else:
				st.success('sudah mencapai efisien')
		
	else:
		# Message when there is no data
		st.write('data tidak ada')	
