# Supplementary material for: Combination of machine learning and data envelopment analysis to measure the efficiency of the Tax Service Office
Source: PeerJ Comput Sci. 2025 Feb 17;11:e2672. doi: 10.7717/peerj-cs.2672 (PMC11888853; doi:10.7717/peerj-cs.2672)
Supplement: Supplemental Information 25 [file peerj-cs-11-2672-s025.py]

import streamlit as st  # Importing Streamlit for building the web app
import folium  # Importing Folium for creating interactive maps
from streamlit_folium import folium_static  # For displaying Folium maps in Streamlit
import pandas as pd  # Importing Pandas for data manipulation and analysis
import branca.colormap as cm  # Importing Colormap for color mapping in Folium
import DEA  # Importing the DEA module for Data Envelopment Analysis
import statsmodels.api as sm  # Importing statsmodels for statistical modeling

# Function to load CSV data and cache it for faster access
@st.cache_data
def load_data(data):
    df = pd.read_csv(data)  # Read the CSV file into a DataFrame
    return df

# Load data from CSV files into dictionaries for each Decision-Making Unit (DMU)
DMU_1, X_1, Y_1 = DEA.csv2dict("data_dea/dea_1.csv", in_range=[2,3,4,5,6,7,8], out_range=[9,10,11,12,13,14], assign=True)
DMU_2, X_2, Y_2 = DEA.csv2dict("data_dea/dea_2.csv", in_range=[2,3,4,5,6,7,8], out_range=[9,10,11,12,13,14], assign=True)
DMU_3, X_3, Y_3 = DEA.csv2dict("data_dea/dea_3.csv", in_range=[2,3,4,5,6,7,8], out_range=[9,10,11,12,13,14], assign=True)

# Perform DEA analysis for each DMU with input and output orientation
hasil_c1_io = DEA.VRS(DMU_1, X_1, Y_1, orientation="input", dual=False)
hasil_c1_oo = DEA.VRS(DMU_1, X_1, Y_1, orientation="output", dual=False)

hasil_c2_io = DEA.VRS(DMU_2, X_2, Y_2, orientation="input", dual=False)
hasil_c2_oo = DEA.VRS(DMU_2, X_2, Y_2, orientation="output", dual=False)

hasil_c3_io = DEA.VRS(DMU_3, X_3, Y_3, orientation="input", dual=False)
hasil_c3_oo = DEA.VRS(DMU_3, X_3, Y_3, orientation="output", dual=False)

# Function to run the DEA application
def run_dea_app():
    # Subheader for the DEA section
    st.subheader("DEA Section")
    
    # Expandable section for input-oriented results
    with st.expander('Input Oriented'):
        col1, col2, col3 = st.columns([1, 1, 1])  # Create three columns
        with col1:
            st.write('Klaster 1')  # Title for Cluster 1
            hasil_c1_io = DEA.VRS(DMU_1, X_1, Y_1, orientation="input", dual=False)  # Perform DEA analysis
            masking = pd.read_csv('data_masking/masking.csv', sep=',')  # Load masking data
            st.dataframe(masking)  # Display masking data
            
            masking['KD_KPP'] = masking['KD_KPP'].astype(str)  # Convert KD_KPP to string for merging
            hasil_dea_c1_io = pd.merge(hasil_c1_io, masking, left_on='dmu', right_on='KD_KPP', how="left")  # Merge results with masking data
            
            ringkas_1 = hasil_dea_c1_io[['MASK', 'efisiensi']]  # Select relevant columns
            ringkas_1.columns = ['KD_KPP', 'Efisiensi']  # Rename columns
            st.dataframe(ringkas_1)  # Display summarized results
        
        with col2:
            st.write('Klaster 2')  # Title for Cluster 2
            hasil_c2_io = DEA.VRS(DMU_2, X_2, Y_2, orientation="input", dual=False)  # Perform DEA analysis
            
            hasil_dea_c2_io = pd.merge(hasil_c2_io, masking, left_on='dmu', right_on='KD_KPP', how="left")  # Merge results with masking data
            ringkas_2 = hasil_dea_c2_io[['MASK', 'efisiensi']]  # Select relevant columns
            ringkas_2.columns = ['KD_KPP', 'Efisiensi']  # Rename columns
            st.dataframe(ringkas_2)  # Display summarized results
        
        with col3:
            st.write('Klaster 3')  # Title for Cluster 3
            hasil_c3_io = DEA.VRS(DMU_3, X_3, Y_3, orientation="input", dual=False)  # Perform DEA analysis
            
            hasil_dea_c3_io = pd.merge(hasil_c3_io, masking, left_on='dmu', right_on='KD_KPP', how="left")  # Merge results with masking data
            ringkas_3 = hasil_dea_c3_io[['MASK', 'efisiensi']]  # Select relevant columns
            ringkas_3.columns = ['KD_KPP', 'Effisiensi']  # Rename columns
            st.dataframe(ringkas_3)  # Display summarized results
    
    # Expandable section for output-oriented results
    with st.expander('Output Oriented'):
        col1, col2, col3 = st.columns([1, 1, 1])  # Create three columns
        with col1:
            st.write('Klaster 1')  # Title for Cluster 1
            hasil_c1_oo = DEA.VRS(DMU_1, X_1, Y_1, orientation="output", dual=False)  # Perform DEA analysis
            
            hasil_dea_c1_oo = pd.merge(hasil_c1_oo, masking, left_on='dmu', right_on='KD_KPP', how="left")  # Merge results with masking data
            oo_1 = hasil_dea_c1_oo[['MASK', 'efisiensi']]  # Select relevant columns
            oo_1.columns = ['KD_KPP', 'Efisiensi']  # Rename columns
            st.dataframe(oo_1)  # Display summarized results
        
        with col2:
            st.write('Klaster 2')  # Title for Cluster 2
            hasil_c2_oo = DEA.VRS(DMU_2, X_2, Y_2, orientation="output", dual=False)  # Perform DEA analysis
            
            hasil_dea_c2_oo = pd.merge(hasil_c2_oo, masking, left_on='dmu', right_on='KD_KPP', how="left")  # Merge results with masking data
            oo_2 = hasil_dea_c2_oo[['MASK', 'efisiensi']]  # Select relevant columns
            oo_2.columns = ['KD_KPP', 'Efisiensi']  # Rename columns
            st.dataframe(oo_2)  # Display summarized results
        
        with col3:
            st.write('Klaster 3')  # Title for Cluster 3
            hasil_c3_oo = DEA.VRS(DMU_3, X_3, Y_3, orientation="output", dual=False)  # Perform DEA analysis
            
            hasil_dea_c3_oo = pd.merge(hasil_c3_oo, masking, left_on='dmu', right_on='KD_KPP', how="left")  # Merge results with masking data
            oo_3 = hasil_dea_c3_oo[['MASK', 'efisiensi']]  # Select relevant columns
            oo_3.columns = ['KD_KPP', 'Efisiensi']  # Rename columns
            st.dataframe(oo_3)  # Display summarized results
    
    # Expandable section for summary results
    with st.expander('Rangkuman'):
        st.write('hasil')  # Title for summary
        ef_gab_oo = pd.concat([hasil_c1_oo, hasil_c2_oo, hasil_c3_oo], ignore_index=True)  # Combine output-oriented results
        ef_gab_io = pd.concat([hasil_c1_io, hasil_c2_io, hasil_c3_io], ignore_index=True)  # Combine input-oriented results
        
        col1, col2, col3 = st.columns([1, 1, 3])  # Create three columns
        with col1:
            st.write('input-oriented')  # Title for input-oriented summary
            gab_io = pd.merge(ef_gab_io, masking, left_on='dmu', right_on='KD_KPP', how="left")  # Merge with masking data
            df_gab_io = gab_io[['MASK', 'efisiensi']]  # Select relevant columns
            df_gab_io.columns = ['KD_KPP', 'Efisiensi']  # Rename columns
            st.dataframe(df_gab_io)  # Display summary data

        with col2:
            st.write('output-oriented')  # Title for output-oriented summary
            gab_oo = pd.merge(ef_gab_oo, masking, left_on='dmu', right_on='KD_KPP', how="left")  # Merge with masking data
            df_gab_oo = gab_oo[['MASK', 'efisiensi']]  # Select relevant columns
            df_gab_oo.columns = ['KD_KPP', 'Efisiensi']  # Rename columns
            st.dataframe(df_gab_oo)  # Display summary data

        with col3:
            st.write('input-output-oriented')  # Title for input-output oriented summary
            df_io = df_gab_io  # Reference to input-oriented DataFrame
            df_io.columns = ['KPP', 'Efisiensi IO']  # Rename columns for clarity
            df_oo = df_gab_oo  # Reference to output-oriented DataFrame
            df_oo.columns = ['KPP', 'Efisiensi OO']  # Rename columns for clarity
            
            # Concatenate input and output efficiency DataFrames side by side
            concatenated_df = pd.concat([df_io, df_oo], axis=1)
            concatenated_df.columns = ['KPP', 'Efisiensi Input-Oriented', '3', 'Efisiensi Output-Oriented']  # Rename columns for clarity
            
            st.dataframe(concatenated_df[['KPP', 'Efisiensi Input-Oriented', 'Efisiensi Output-Oriented']])  # Display concatenated results

    # Expandable section for benchmark analysis
    with st.expander('Benchmark'):
        col1, col2 = st.columns([1, 1])  # Create two columns
        with col1:
            st.write('Data')  # Title for benchmark data
            # Filter for benchmarks where both efficiencies equal 1 (ideal efficiency)
            benchmark = concatenated_df[(concatenated_df['Efisiensi Input-Oriented'] == 1) & (concatenated_df['Efisiensi Output-Oriented'] == 1)]
            st.dataframe(benchmark[['KPP', 'Efisiensi Input-Oriented', 'Efisiensi Output-Oriented']])  # Display benchmark data
        
        with col2:
            st.write('Rumus')  # Title for regression formula
            data_benchmark = pd.read_excel('data_dea/benchmark.xlsx')  # Load benchmark data from Excel
            X_benchmark = data_benchmark.drop(columns=['KD_KPP', 'EFISIENSI_IO', 'EFISIENSI_OO', 'EF_IO', 'EF_OO'])  # Select independent variables
            y_benchmark = data_benchmark['EFISIENSI_IO']  # Select dependent variable
            
            # Add a constant term for the regression model
            X_b = sm.add_constant(X_benchmark)

            # Build an OLS regression model
            model = sm.OLS(y_benchmark, X_b)

            # Fit the regression model
            results = model.fit()
            
            intercept = results.params[0]  # Intercept of the regression
            coefs = results.params[1:]  # Coefficients of the regression

            # Build the regression formula as a string
            formula = 'y = {:.2f}'.format(intercept)
            v = 1  # Counter for variable numbering
            for i, var in enumerate(X_benchmark.columns[0:]):
                formula += ' + {:.2e}X{}'.format(coefs[i], v)  # Append each coefficient to the formula
                v = v + 1  # Increment variable counter

            # Display the regression formula
            st.write(formula)
