# Supplementary material for: Combination of machine learning and data envelopment analysis to measure the efficiency of the Tax Service Office
Source: PeerJ Comput Sci. 2025 Feb 17;11:e2672. doi: 10.7717/peerj-cs.2672 (PMC11888853; doi:10.7717/peerj-cs.2672)
Supplement: Supplemental Information 26 [file peerj-cs-11-2672-s026.py]

# Import necessary libraries

import streamlit as st 
import pandas as pd 
from sklearn.decomposition import PCA
from sklearn.preprocessing import MinMaxScaler

# Data Visualization Packages
import matplotlib.pyplot as plt 
import matplotlib
matplotlib.use('Agg')
import seaborn as sns
import plotly.express as px 

# Cache function for loading data
@st.cache_data
def load_data(data):
	df = pd.read_csv(data)
	return df

# Normalize data using MinMaxScaler
def normalize(data):
	scaler = MinMaxScaler()
	ndf = pd.DataFrame(scaler.fit_transform(data), columns=data.columns)
	return ndf

# Function to run EDA app
def run_eda_app():
	st.subheader("EDA Section")
	data_='data/data_fix.csv'
	submenu = st.sidebar.selectbox("Submenu",['Data Awal'])
	if data_ is not None:
		df=pd.read_csv(data_)
		if submenu == 'Data Awal':
			# Display data table		
			with st.expander('Tabel'):
				st.dataframe(df)

			# Show data types
			with st.expander("Tipe Data"):
				st.dataframe(df.dtypes)
				
			# Display data shape
			with st.expander("Ukuran Data"):
				st.dataframe(df.shape)

			
            # Descriptive statistics
			with st.expander('Statistik Deskiptif'):
				st.dataframe(df.describe().transpose())

			# Distribution analysis section
			with st.expander('Analisis Distribusi'):
				col1,col2 = st.columns([2,2])
				# Column 1: Display histograms for selected variables
				with col1:
						st.write('Distribusi WP BENDAHARA')
						fig, ax = plt.subplots(figsize=(5,3))
						sns.histplot(data=df, x="WP_BENDAHARA", kde=True, palette="deep")
						st.pyplot(fig)

						st.write('Distribusi Jumlah WP Badan')
						fig, ax = plt.subplots(figsize=(5,3))
						sns.histplot(data=df, x="WP_BADAN", kde=True, palette="deep")
						st.pyplot(fig)

						st.write('Distribusi WP OP Pengusaha')
						fig, ax = plt.subplots(figsize=(5,3))
						sns.histplot(data=df, x="WP_OP_PENGUSAHA", kde=True, palette="deep")
						st.pyplot(fig)

						st.write('Distribusi Jumlah Account Representative')
						fig, ax = plt.subplots(figsize=(5,3))
						sns.histplot(data=df, x="JUMLAH_AR", kde=True, palette="deep")
						st.pyplot(fig)

						st.write('Distribusi Kepatuhan Penyampaian SPT')
						fig, ax = plt.subplots(figsize=(5,3))
						sns.histplot(data=df, x="KEPATUHAN_SPT", kde=True, palette="deep")
						st.pyplot(fig)

						st.write('Distribusi Pertumbuhan Penerimaan')
						fig, ax = plt.subplots(figsize=(5,3))
						sns.histplot(data=df, x="PERTUMBUHAN_PENERIMAAN", kde=True, palette="deep")
						st.pyplot(fig)

						st.write('Distribusi Jumlah SP2DK Cair')
						fig, ax = plt.subplots(figsize=(5,3))
						sns.histplot(data=df, x="SP2DK_CAIR", kde=True, palette="deep")
						st.pyplot(fig)

				# Column 2: Display histograms for additional variables
				with col2:
						st.write('Distribusi WP OP Karyawan')
						fig, ax = plt.subplots(figsize=(5,3))
						sns.histplot(data=df, x="WP_OP_KARYAWAN", kde=True, palette="deep")
						st.pyplot(fig)

						st.write('Distribusi Jumlah Fungsional Pemeriksa')
						fig, ax = plt.subplots(figsize=(5,3))
						sns.histplot(data=df, x="JUMLAH_FPP", kde=True, palette="deep")
						st.pyplot(fig)

						st.write('Distribusi Realisasi Anggaran')
						fig, ax = plt.subplots(figsize=(5,3))
						sns.histplot(data=df, x="REALISASI_ANGGARAN", kde=True, palette="deep")
						st.pyplot(fig)

						st.write('Distribusi Capaian Penerimaan Pajak')
						fig, ax = plt.subplots(figsize=(5,3))
						sns.histplot(data=df, x="CAPAIAN_PENERIMAAN", kde=True, palette="deep")
						st.pyplot(fig)

						st.write('Distribusi Jumlah SP2DK Terbit')
						fig, ax = plt.subplots(figsize=(5,3))
						sns.histplot(data=df, x="SP2DK_TERBIT", kde=True, palette="deep")
						st.pyplot(fig)

						st.write('Distribusi Jumlah Pemeriksaan Selesai')
						fig, ax = plt.subplots(figsize=(5,3))
						sns.histplot(data=df, x="PEMERIKSAAN_SELESAI", kde=True, palette="deep")
						st.pyplot(fig)

			# Scatter plot of PCA components
			with st.expander("Sebaran"):
				data_kolom=df[['WP_BENDAHARA', 'WP_BADAN','WP_OP_KARYAWAN', 'WP_OP_PENGUSAHA', 'JUMLAH_FPP', 'JUMLAH_AR','REALISASI_ANGGARAN', 
				'KEPATUHAN_SPT', 'CAPAIAN_PENERIMAAN','PERTUMBUHAN_PENERIMAAN', 'SP2DK_TERBIT', 'SP2DK_CAIR','PEMERIKSAAN_SELESAI']]
				pca_model = PCA(n_components=2)
				pca_data = pca_model.fit_transform(data_kolom)
				df_pca = pd.DataFrame(pca_data, columns=['A', 'B'])
				fig, ax = plt.subplots(figsize=(8,6))
				sns.scatterplot(data=df_pca, x="A", y="B",palette="deep")
				st.pyplot(fig)

			# Outlier analysis with boxplots
			with st.expander("Outlier"):
				fig, ax = plt.subplots()
				sns.boxplot(data=df, orient='h', ax=ax)
				ax.set_title('Boxplot')
				#ax.set_xlabel('Keterangan Sumbu X')
				#ax.set_ylabel('Keterangan Sumbu Y')
				st.pyplot(fig)

				df_norm = normalize(data_kolom)
				fig, ax = plt.subplots()
				sns.boxplot(data=df_norm, orient='h', ax=ax)
				ax.set_title('Boxplot Normalisasi')
				#ax.set_xlabel('Keterangan Sumbu X')
				#ax.set_ylabel('Keterangan Sumbu Y')
				st.pyplot(fig)

			# Correlation matrix heatmap
			with st.expander("Korelasi"):
			
				corr = df.corr()
				fig, ax = plt.subplots()
				sns.heatmap(corr, cmap='coolwarm', annot=True, ax=ax, annot_kws={"size":5})
				ax.set_title('Matriks Korelasi')
				plt.xticks(rotation=80)
				st.pyplot(fig)
		
		else:

			st.subheader('Plots')

			col1,col2 = st.columns([2,1])
			with col1:
				with st.expander ('Dist Plot of Distibrution'):
					st.write('Dist')
