# Supplementary material for: Combination of machine learning and data envelopment analysis to measure the efficiency of the Tax Service Office
Source: PeerJ Comput Sci. 2025 Feb 17;11:e2672. doi: 10.7717/peerj-cs.2672 (PMC11888853; doi:10.7717/peerj-cs.2672)
Supplement: Supplemental Information 27 [file peerj-cs-11-2672-s027.csv]

KD_KPP	WP_BENDAHARA	WP_BADAN	WP_OP_KARYAWAN	WP_OP_PENGUSAHA	JUMLAH_FPP	JUMLAH_AR	REALISASI_ANGGARAN	KEPATUHAN_SPT	CAPAIAN_PENERIMAAN	PERTUMBUHAN_PENERIMAAN	SP2DK_TERBIT	SP2DK_CAIR	PEMERIKSAAN_SELESAI
1	36	4297	31733	4922	7	30	7211834457	103.06	138.82	20.07	1463	1786	185
2	50	6610	46783	10206	21	35	9785803301	104.84	119.84	-13.67	2839	2243	586
3	43	6970	41693	6421	14	34	9611797295	118.38	147.61	128.02	1741	1694	362
4	67	5219	68044	12077	14	35	9450352092	103.63	126.71	60.66	1788	1542	274
5	109	4841	57151	4598	14	36	9534814210	110.77	145.5	79.08	2278	2341	287
7	1	1112	138	44	30	30	8323002554	100	116.52	18.9	656	420	219
8	47	5662	49788	6570	14	33	10949169907	102.58	120.94	23.19	2149	2359	440
9	192	7843	101323	16253	13	41	10526100206	122.04	172.71	246.42	2664	3241	335
11	39	9109	7514	1698	24	32	10525228556	110.49	131.62	139.99	1882	1873	365
12	201	11138	9841	1839	21	24	7723796990	92.7	132.81	60.56	631	476	618
13	34	10838	45828	7578	21	35	10351356765	94.94	113.35	65.31	1273	1305	522
14	36	5581	22415	3475	24	34	10195949192	107.66	114.06	43.75	728	1008	335
15	23	10521	38620	5531	21	32	15578141693	100.56	111.04	12.97	909	1362	459
16	29	8452	35622	5879	21	37	10826069377	95.03	132.05	31.41	1291	995	441
17	63	10474	47636	4380	21	34	12707418342	100.19	144.88	79.05	2254	1451	534
18	13	3842	14896	2249	21	32	9683377630	102.31	119.06	52.42	476	1067	277
19	30	6300	17605	3450	20	29	10162648492	96.69	130.94	116.58	1091	1247	302
21	52	2685	2920	613	14	24	7474929905	102.63	161.15	110.12	989	469	170
22	3	4677	4595	765	17	26	9558074458	100.74	110.72	55.16	634	547	283
23	214	3733	16060	4617	17	27	8871239913	98.74	146.48	72.7	1465	663	273
24	75	2409	28667	6505	14	30	7986854203	96.23	130.7	17.28	753	487	215
25	320	2086	4300	1295	14	24	5819711376	97.37	155.17	190.34	490	309	179
26	24	4365	7910	3201	14	25	7925030285	93.11	117.12	105.77	1327	601	358
27	45	6769	31708	7243	14	34	12181043595	85.02	144.3	94.49	1934	1543	484
28	63	4788	7205	1909	21	23	6169987865	97.18	141.45	39.25	1036	1035	355
29	18	3325	7253	1929	14	24	13918039897	100.67	112.03	134.1	424	787	311
31	24	5254	37005	9554	13	28	7929923011	100.56	147.14	83.74	2023	1259	353
32	24	5931	16281	8311	21	30	9385321968	128.87	115.22	127.02	1653	2446	370
33	23	2922	30107	17576	14	28	8770154326	102.41	120.01	124.83	760	1677	293
34	28	10060	61263	18681	21	35	10086866659	102.11	124.68	80.07	2309	5107	461
35	15	3829	20968	5511	14	32	9510064675	109.43	122.68	28.19	1646	2036	296
36	37	9699	43013	18422	21	36	10987785235	105.98	124.11	158.22	2663	2931	568
38	1	2349	119	44	30	40	9566964541	99.28	114.75	18.56	983	744	291
39	9	4067	20422	6566	14	27	9002232501	126.68	119.06	118.31	1552	1156	333
41	12	4971	23286	12527	14	26	8687195137	100.63	114.84	48.06	585	614	268
42	77	8007	58493	14855	21	35	8884267729	100.27	123.7	98.54	1835	1230	356
43	18	9842	31832	7512	21	33	10995693986	102.76	121.15	88.6	961	1080	516
44	54	5878	24696	10151	14	34	9643750775	100.53	123.1	88.74	698	1078	347
45	89	4797	43129	9216	21	32	9270937983	101.31	119.92	31.27	1063	974	367
46	1	1201	85	42	30	35	8558278085	99.91	122.5	35.95	724	532	218
47	8	9245	19959	10219	28	36	11003531099	103.49	118.44	111.96	2428	1201	473
51	1	295	0	0	30	35	10119252041	100	115.19	77.03	173	94	360
52	1	642	0	0	49	33	10915405922	100	112.32	20.69	553	272	626
53	1	1728	10144	63	29	54	13356465941	100	117.33	26.72	486	262	1910
54	1	1241	0	0	35	36	10333214852	99.85	113.59	15.05	518	546	325
55	1	609	0	0	49	32	15606469332	100	117.96	37.3	560	563	818
56	1	443	0	0	32	32	11596557354	100	115.26	31.39	527	206	269
57	2	589	0	0	49	32	13146788478	100	110.77	23.81	409	207	740
58	1	705	0	0	42	32	10959085159	100	115.17	6.66	482	380	458
59	1	722	0	0	35	33	11116947937	100	117.97	22.48	492	308	311
61	51	7518	27068	4340	21	33	9269160511	107.3	130.33	46.65	758	1818	301
62	1	1669	184	47	30	36	8595237637	99.93	109.59	12.58	605	430	437
63	75	11325	3667	677	28	34	9832576979	103.42	138.23	25.3	879	1112	460
66	16	2266	33095	4635	11	33	9750432087	100.98	116.75	39.04	576	559	243
68	32	2873	38597	2656	10	25	10085502715	104.02	131.71	29.52	1117	655	237
69	2	1610	175	36	30	35	9911016224	100	105.23	39.09	578	386	415
71	38	4726	11808	2092	17	29	22948543473	85.32	117.92	292.62	399	295	302
72	22	4408	12738	5251	17	31	11529531571	103.54	129.33	104.36	2027	1415	304
73	1	2567	94	44	40	40	9625494606	99.14	118.87	43.33	1023	661	706
75	53	1912	8714	3768	14	26	11288833565	104.47	151.98	135.52	1082	811	277
76	9	2722	1565	467	14	26	7387569007	108.11	134.79	148.59	1094	710	191
77	171	4828	6942	1423	20	32	7670163031	103.69	140.59	58.21	1891	1365	314
78	2	2263	192	100	35	40	11665361608	99.53	118.8	18.12	1380	817	616
81	1	975	1	16	49	40	13343736619	100	114.58	40.89	464	242	440
85	19	6073	53771	10496	14	38	9630171569	100.61	121.7	86.15	1978	2022	272
86	45	7675	41717	7135	21	34	9188055109	111.57	110.13	103.67	3953	2909	436
87	2	2116	196	59	35	40	9674839399	100	118.01	14.72	1074	695	270
91	0	602	0	0	30	30	9678243023	99.53	108.36	57.94	221	290	510
92	1	406	0	0	30	30	10018622980	100	111.85	33.38	263	96	370
93	1	858	1035	117	30	35	10185895456	99.4	104.77	8.62	248	183	303
95	2	1355	157	58	30	35	23168531281	98.65	110.63	34.14	687	534	391
96	2	1483	499	64	30	39	21165805600	99.81	115.19	20.17	690	515	354
97	2	1059	124	42	30	30	21189484488	100	114.21	34.41	757	716	326
98	2	1163	91	28	30	29	9176941478	100	121.63	30.39	559	352	235
101	398	9705	45387	9065	12	36	15070362802	102.6	136.61	34.16	3534	2077	419
102	1135	6055	36629	9128	7	22	8955095725	113.57	128.01	-21.97	1071	1108	173
103	981	4292	37798	13594	5	20	8605969126	110.25	110.77	88.5	1028	764	102
104	1774	6902	43317	20664	7	26	9351175441	110.52	141.57	-2.51	893	581	157
105	1258	4824	48297	19324	7	29	9307212737	100.21	127.34	22.67	1097	931	224
106	805	2943	35404	8820	6	20	8466233905	106.51	139.82	14.46	1753	812	155
107	848	3003	26595	11010	6	16	7382506643	110.98	127.99	6.85	677	218	111
108	1702	5788	57886	12690	7	28	10287294065	110.45	138.04	-9.31	1941	1366	221
111	78	9112	59332	24906	21	46	12038079384	100.59	116	87	1913	1921	434
112	34	3333	34526	9027	7	35	8334396323	100.72	125.3	109.01	1325	1059	169
113	39	5123	36105	13193	10	33	7828364820	100.55	112.45	119.08	1108	1045	309
114	513	3275	19731	12570	6	19	8601968250	101.53	128.48	60.85	1423	1111	228
115	591	5730	67829	22939	13	32	10368709696	101.61	110.39	14.97	2454	1134	346
116	508	3775	31695	27490	13	26	10488376719	109.78	113.25	43.37	1412	624	311
117	635	5236	71146	22210	13	32	9367526744	84.4	119.53	57.3	1819	1942	375
118	1737	5335	54363	21750	11	34	10499291288	110	112.96	4.55	2650	1303	274
119	434	4350	48945	19186	7	25	8183303239	100.96	126.79	42.92	697	848	239
121	147	8728	49109	16084	21	35	8214509026	100.8	120.62	62.83	1801	1400	406
123	1	1784	317	286	30	41	9255414221	100	115.39	66.51	584	856	264
124	100	7164	38649	13529	14	37	8699569031	100.44	120.89	52.75	899	1152	415
125	567	8335	48598	20028	21	37	9428014482	100.45	116.61	53.57	1515	2391	400
126	1571	3808	58274	15033	5	35	11085073885	102.4	125.32	18.7	1166	1035	262
127	1029	4824	28295	15347	5	26	13177864606	116.33	124.58	14.66	781	717	220
128	697	2642	26040	16775	5	22	8736408990	103.35	129.7	-0.86	1104	1096	173
129	2	2021	68	112	27	41	9339300445	100	124.41	53.47	1299	1176	217
201	519	10256	67385	21399	21	34	10501420358	101.01	113.33	44.16	1304	1283	483
202	673	6224	67186	26532	6	31	11226002771	104.11	108.54	10.22	1515	710	349
203	639	7808	45638	29069	7	31	10868587680	108.72	117.58	26.76	1655	1008	331
204	385	4676	42160	14998	5	23	8297373138	103.72	114.02	4.14	1466	1037	192
205	472	7407	52592	18774	17	30	10684829500	104.39	119.83	1.12	2165	1447	276
211	150	7506	41986	14103	20	34	8082034713	81.4	132.44	28.82	3990	1457	418
212	499	6216	47501	20317	13	32	10700863398	101.23	114.92	73.26	3758	1644	262
213	901	6457	59101	35821	13	36	11132857639	93.96	128.36	28.02	1815	1133	179
214	554	5974	33284	10706	5	22	8693224420	102.3	132.82	64.23	1374	1721	294
215	136	9078	53241	14409	14	27	8994853573	101.15	126.51	92.21	1352	2532	273
216	187	14599	66688	18188	21	36	10545209219	76.53	139.77	46.59	3200	2091	592
217	1	1765	86	43	30	40	11469336466	99.93	102.41	12.94	423	344	149
218	1	1006	42	91	28	22	9781596688	100	118.75	22.08	1244	734	189
219	404	7285	49053	19983	13	39	12682624712	101.62	120.59	12.54	4275	1893	327
221	612	7743	68203	36693	14	31	10403806803	102.29	127.72	32.51	3287	1953	362
222	429	6095	43677	20590	14	34	10105452309	106.6	132.13	22.17	2472	2096	313
223	130	2160	18111	9738	5	18	10051512709	103.01	131.63	46.65	366	300	195
224	309	3101	23418	7532	5	17	7160694242	102.31	118.89	36.65	1018	932	166
225	107	13304	75256	15002	14	29	9420269696	101.14	121.9	61.73	991	2989	404
301	179	8993	56154	12386	14	34	8368499789	101	121.96	27.56	1644	1289	337
302	827	4384	39334	20454	7	27	11296585535	108.72	127.87	6.21	2172	827	129
303	432	3414	35497	24851	6	24	10891425947	109.79	128.55	47.63	929	430	178
304	316	4047	26017	7528	7	25	8049071516	105.1	115.33	17.78	1347	1323	222
305	266	3311	22167	9276	7	17	7600436917	104.36	124.21	24.22	939	547	260
306	83	2457	39768	7351	7	24	7783234300	101.86	112.79	30.19	719	475	145
307	165	8663	65750	20017	13	31	7037013988	100.73	120.43	30.06	608	428	292
308	1	1883	231	247	28	41	10147492952	100	113.56	26.81	1188	807	263
309	758	3902	34599	16172	4	21	9977289554	108.29	139.56	64.64	586	574	164
311	1042	5458	56471	24843	14	23	11044765269	120.58	125.74	24.98	884	951	345
312	687	3233	26877	21039	7	23	8973121574	102.33	140.45	25.99	650	455	207
313	566	5630	40197	26040	14	40	9889765051	114.23	121.64	31.1	1688	1402	295
314	733	4831	28381	7061	13	30	10492355450	106.64	117.69	14.9	1193	518	212
315	636	5633	38002	21218	14	27	12640272639	119.05	121.99	47.64	1027	768	287
321	1324	8781	75466	44144	14	35	9941266511	120.27	123.63	10.87	1427	1725	541
322	313	6358	52147	12956	13	33	9242907772	107.46	125.29	33.34	1197	1108	318
323	94	6119	47998	11228	13	33	7725414742	105.54	129.11	26.62	973	1310	295
325	2405	6573	66653	35964	14	34	14452670683	110.34	130.16	16.4	3260	1621	348
326	1723	8206	51781	50779	7	39	13245857036	114.17	134.97	19.92	1440	1512	388
327	631	1920	20715	12268	6	15	7108668485	120.37	122.56	17.21	1191	830	212
328	907	5374	44533	24199	14	26	8834216801	110.79	128.91	44.42	1378	3185	311
329	2	1663	218	288	23	37	8627183311	100	107.43	7.13	740	561	211
331	465	7470	50321	23149	17	31	10366471820	105.42	114.9	-1.06	1314	976	350
332	434	2771	27455	18916	6	20	8243387801	103.95	110.83	20.8	1038	615	171
333	1031	5086	45811	27816	6	25	9296020930	106.89	109.61	19.64	1080	730	303
334	359	3130	20120	13120	5	20	7809029442	110.55	110.45	14.15	648	313	116
335	247	5779	43108	16808	17	30	10429549721	104.48	114.18	43.18	1664	807	394
401	337	8925	62148	16391	13	30	10482474335	102.88	158.89	38.81	996	1022	292
402	79	10318	112016	18086	28	39	12885332767	101.32	125.58	22.15	1999	1806	624
403	194	16411	73755	16760	21	40	10079720793	106.94	130.71	42.5	2336	2072	386
404	140	10975	88018	16133	21	37	11423318031	105.59	119.38	47	1994	1907	609
405	608	15369	50959	29841	14	48	11252602734	100.75	113.67	17.76	1365	988	431
406	778	10407	30174	22297	7	32	9522494411	100.86	121.79	17.09	1458	782	246
407	106	10590	89729	11080	21	43	13519499335	85.83	126.8	28.88	2429	1977	480
408	453	12127	115290	36752	20	50	11249515959	104.1	144.59	5.8	3901	2094	518
409	299	7381	40731	24567	6	37	9118385170	101.75	114.25	11.75	1854	1298	267
411	53	11013	41366	6123	21	37	11449655894	101.01	137.75	44.73	1665	1447	545
412	57	8646	76148	7125	14	39	9323049489	102.13	125.54	60.49	2388	2322	526
413	121	12945	82651	15387	20	50	12001153217	100.46	125.92	35.25	2615	2270	812
414	103	6883	57434	13090	15	37	9769398063	100.52	120.25	22.3	2172	2487	420
415	1	1655	166	63	30	40	19119564670	100	107.27	14.93	1029	920	292
416	104	16049	101633	29953	21	44	11900670124	100.52	126.16	40.92	3517	2103	578
417	146	6745	31695	6147	14	37	9559264169	103.16	119.03	23.33	1455	1685	611
418	213	9055	90727	20911	21	43	11512820052	108.63	132.15	37.22	3374	2285	478
419	884	10843	84524	24487	7	44	9494318178	101.03	131.01	3.81	1046	919	214
421	427	11952	116466	29655	14	43	11226483146	100.66	116.14	38.97	3242	1564	581
422	164	13363	75207	29587	21	48	10937652509	101.22	115.09	69.31	2532	2194	563
423	205	9004	48952	16069	20	34	9309719836	103.45	114.47	37.92	1351	1686	424
425	760	19464	69709	44321	7	42	10188992744	100.52	120.96	23.81	1392	1088	372
426	111	4310	24483	5722	12	33	10455902015	100.96	127.19	30.58	1295	1032	379
427	124	11676	79485	9691	14	38	10450182107	99.6	129.32	40.81	2152	2114	440
428	114	6609	34534	10487	14	36	9969198958	101.06	117.14	107.95	1491	1690	376
429	114	11482	53823	16693	14	33	10451412480	93.18	130.8	37.14	1531	1317	421
431	1	1650	182	36	35	33	8359495151	100	122.76	27.89	817	513	392
434	296	11157	102640	29586	14	35	9396726894	111.54	117.63	5.99	1417	1328	331
435	254	11797	123848	18822	14	41	14259430217	103.02	117.04	48.96	3064	2244	454
436	97	6046	55696	13989	10	36	9701832149	104.84	124.51	13.21	1272	1011	259
437	778	7535	42987	14532	9	32	8795809951	103.03	156.41	55.3	1440	1230	243
438	870	9249	79834	35549	7	44	12188085210	102.77	141.36	11.86	1781	916	282
439	407	3128	24014	3474	7	27	8472033754	120.98	133.01	4.49	790	590	193
441	1	2043	176	149	28	32	9590131014	100	109.01	21.35	898	764	328
442	700	10572	53705	20710	7	40	10997700773	103.49	136.15	7.94	2272	1604	321
443	548	14775	106802	39985	7	42	10620876213	108.64	120.79	12.52	2691	2640	307
444	259	9273	55029	18977	7	26	9983049954	101.12	116.9	41.63	808	854	281
445	277	8495	72330	43446	14	38	9674315741	100.67	117.26	32.43	1485	1798	530
446	396	5033	41766	15843	7	29	15030092490	108.38	141.19	47.06	1008	786	251
447	44	11539	90719	16401	10	40	16651377821	100.6	130.86	22.11	3109	2192	327
448	60	9701	68752	14473	10	37	14782173442	101.02	131.45	42.74	1885	1409	503
449	0	2206	147	83	30	36	9603420023	98.74	120.22	17.21	884	928	363
451	289	22320	114624	13912	28	44	23270136231	90.82	127.84	33.01	2204	1502	801
453	43	12586	91157	12048	21	43	11326194859	116.66	137.05	21.11	1746	1954	779
454	420	6896	74718	15578	14	34	9185538992	109.22	120.32	43.86	778	995	292
455	595	7196	62169	16108	14	42	16985347375	108.62	134.42	30.45	1491	2196	410
456	2	1926	106	31	30	40	11960751232	99.93	107	22.43	1199	1217	334
457	2	1680	104	91	35	32	10995522027	100	114.33	53.2	733	638	521
458	2	2007	102	46	30	36	16077128059	99.69	106.06	20.4	1229	875	210
459	2	2247	107	69	28	33	21607567876	100	110.78	26.11	1756	1112	319
501	970	14210	98893	48189	14	44	11879115522	102.12	114.8	24.98	2690	3813	622
502	795	8344	44654	27906	14	36	10385371786	102.86	116.67	30.93	2751	2383	405
503	91	7682	31890	7865	17	43	9509090580	102.47	128.23	47.68	1912	1387	515
504	29	2862	11998	5703	17	28	13416495835	101.43	103.36	0.13	1248	827	325
505	452	6586	50058	14957	14	33	10025713976	100.93	119.26	24	1370	1881	590
506	249	4701	35453	11569	9	37	9704447256	100.94	136.25	47.15	1878	2716	570
507	1029	8988	42316	36670	10	37	11449885988	102.84	112.45	22.12	1442	2286	472
508	60	1702	5641	1737	7	20	6144554066	102.76	116.63	28.96	692	616	165
509	78	2698	4276	3719	14	23	6853075979	107.6	118.8	24.96	594	637	250
511	1	1522	127	125	30	40	11166180301	100	106.12	-4.91	921	703	238
513	769	7621	57771	23791	14	34	11129086876	102	107.86	10.98	1169	1602	527
514	980	5565	26442	12060	7	36	10358122453	104.4	120.45	11.24	1821	1661	336
515	413	4462	18293	14188	7	21	7718647104	120.61	117.06	33.13	686	708	178
516	369	4985	20082	3927	7	23	8296224897	102.7	110.25	13.51	1384	1952	506
517	78	6940	37068	5391	14	40	9750207919	100.53	121.7	39.39	1513	1572	490
518	25	5539	20725	6578	7	30	7344449479	103.79	123.81	47.72	1543	1908	443
519	2	1854	161	95	28	40	10227317750	100	110.88	14.84	644	542	270
521	462	7747	58627	21713	14	31	9814537448	101.78	119.37	34.18	1554	1419	541
522	544	8271	47417	25082	14	31	10851481966	114.22	114.2	30.38	916	1228	637
523	1231	8890	58639	24343	7	45	9227591358	103.88	124.92	25.19	1542	1744	493
524	702	6097	57358	15723	8	29	10975204753	102.43	125.63	37.02	836	1103	519
525	689	4617	51106	8537	7	27	9164840744	123.49	120.97	22.27	1788	2129	310
526	229	6454	43534	16336	14	36	10441584196	102.49	116.32	73.11	1500	2026	556
527	493	5233	33786	19771	7	25	7810101399	115.6	126.42	13.47	1105	858	296
528	613	8867	66994	37621	14	39	11365062352	101.13	125.85	16.65	1545	2800	552
529	871	7272	47461	20778	7	32	9944900693	108.83	132.27	21.07	1252	1412	509
532	631	11912	78144	24756	14	39	12318812010	102.76	127.85	34.82	1562	1530	388
533	1298	7801	53065	28098	7	35	10051031550	106.15	138.36	28.22	1597	1487	386
534	2	2084	145	207	28	40	14555657247	100	108.96	5.59	758	529	186
541	266	7743	40553	13895	14	36	9733145411	102.65	108.48	13.66	1279	2494	584
542	272	14005	99218	27937	14	38	10638247862	101.25	122.26	30.25	1933	2984	538
543	272	8485	56356	25974	7	30	8836647842	103.09	110.15	13.04	1333	2139	347
544	169	2910	28653	7694	7	23	7298556037	100.95	111.72	-15.91	1360	1133	139
545	455	4101	32095	14956	7	18	6890897822	101.06	120.97	27.23	1069	861	177
601	610	7946	38984	20435	7	31	7784020951	101.04	151.59	23.64	2223	1261	411
602	528	8218	65054	17881	10	29	10299029641	101.17	131.58	53.52	1622	1426	520
603	232	8017	63323	15206	14	35	9383694827	101.48	122.15	27.06	3140	1840	393
604	29	8829	41070	14919	14	36	9001287626	102.33	119.88	92.89	2425	2014	541
605	64	2166	9525	1880	14	22	6109727801	101.3	113.83	26.99	803	628	192
606	62	7583	31755	9307	14	30	8414796641	101.4	119.73	52.22	2217	963	542
607	18	2478	9860	2854	10	23	6046121812	104.28	113.45	47.75	721	411	195
608	745	9018	45071	19929	7	33	8859329028	102.98	136.3	30.54	2068	1822	258
609	168	7866	39838	6261	17	40	8463115683	103.52	132.63	52.84	1995	1552	503
611	58	3643	5336	3257	17	23	8605905330	101.5	128.35	45.92	640	454	198
613	18	2749	4855	3109	13	22	6179834315	101.82	119.62	65.31	1216	594	213
614	58	5508	28017	8409	14	32	7251295724	102.24	115.14	35.79	1131	1421	393
615	15	6635	32977	8042	14	34	8222782563	105.31	116.8	13.37	2462	1668	588
617	154	8717	55344	17212	14	36	9051676281	104.17	127.79	59.36	1729	1576	342
618	30	6165	24828	6785	14	32	9471298234	101.86	116.44	116.48	3673	1821	391
619	72	8533	51402	20481	14	38	8560567232	101.03	112.47	158.43	2212	1182	624
621	429	6853	55016	18582	7	26	9217475267	100.09	127.52	31.54	1209	1479	524
622	267	4264	30209	7160	6	26	7222444978	108	120.35	37.82	1806	1584	298
623	207	5096	36690	13306	14	31	8380781004	101.22	120.23	61.96	1099	1443	537
624	1065	10665	66197	22129	17	38	12578084503	116.27	114.47	22.87	1692	2131	544
625	900	10028	64854	26658	7	34	11573672515	103.29	119.95	22.72	1936	2277	451
626	417	8697	85077	31304	7	33	9824860132	102.64	124.18	51.46	1234	1610	285
627	379	8244	55260	56942	7	33	9075691653	100.68	120.12	26.12	2105	1376	330
628	125	2180	9436	8494	7	20	5992905856	100.42	135.4	45.56	734	894	231
629	679	10123	69010	29240	7	32	10366037242	100.71	123.49	23.57	2752	2014	536
631	1	1737	127	67	30	41	8141192925	100	108.8	-18.43	1225	837	254
632	2	1932	250	136	35	41	9204421727	99.77	109.38	16.89	1065	732	355
636	2	2403	53	87	28	40	11488206040	100	110.6	16.79	869	799	380
641	1	2297	99	231	28	40	9693896278	100	106.28	15.03	1099	874	316
642	515	12740	78504	23298	17	38	9616660517	100.56	118.89	19.58	2240	1917	670
643	135	9348	38659	12557	17	33	23269960393	100.74	123.44	41.39	1715	1985	396
644	614	8549	52942	25496	7	28	8086090068	100.11	146.88	45.57	805	725	316
645	676	5325	34783	14103	7	26	7209540652	101.55	136.71	15.06	915	1012	281
646	608	6701	68423	27076	7	36	8538169263	100.66	128.48	21.46	2350	1657	363
647	649	7254	36644	19230	7	31	8697056805	100.9	138.17	35.02	2927	1790	424
648	412	5931	38952	17825	7	26	7539083592	89.27	143.23	28.7	1295	849	331
649	513	7653	52509	17145	7	26	8726850029	103.25	127.52	52.91	2020	1601	341
651	1	1818	149	217	30	40	10176710578	99.94	103.82	-18.21	1465	1229	354
652	102	5334	48449	10637	7	24	8310579588	100.94	115.13	11.7	731	1384	404
653	575	7502	51034	24397	7	25	8832498336	102.44	117.13	26.92	3142	2410	421
654	534	5368	34295	22883	7	25	7910508262	100.62	129.32	47.58	994	1342	300
655	1463	13565	56303	29493	7	36	9717999941	112.72	130.61	34.8	2838	2784	544
656	470	7101	41773	17857	7	28	9327612117	100.85	129.01	46.22	1028	1214	318
657	278	5638	32437	14134	7	25	7628954932	75.63	116.84	18.66	1443	1283	226
701	129	5227	35208	9511	14	25	9621295666	101.76	119	30.84	1379	1672	332
702	626	4600	44212	17855	6	26	10142074533	104.25	126.83	50.29	1011	814	260
703	557	3810	23127	14380	5	19	7445253988	101.71	111.52	20.72	1257	1265	278
704	391	6101	48402	21346	7	23	7941689629	100.45	111.33	22.61	963	1225	222
705	633	3335	29145	9474	5	24	9469721172	105.62	115.46	23	1631	1087	275
706	1150	6716	43021	16136	5	23	10132433966	100.46	110.91	9.7	1119	2551	127
707	243	6943	39145	16776	14	29	11632916520	93.51	138.39	64.47	1110	2326	335
711	941	7201	51810	20601	13	28	13847679928	101.39	124.21	25.55	1346	813	443
712	626	5152	42057	23244	13	26	10696058493	102.66	132.05	32.93	1537	1220	203
713	421	4285	29050	14892	14	29	13682789193	101.69	116.97	18.14	1520	1672	306
714	811	3658	34858	12746	5	21	9037648100	102.99	150.96	55.46	875	766	211
721	126	10100	42091	11043	14	32	8581376580	89.59	172.17	85.88	1848	1487	576
722	193	7707	34120	12258	14	33	10277955173	101.28	142.64	68.04	853	1191	364
723	445	4683	40306	13905	7	21	9580299478	117.42	131.16	49.72	982	957	207
724	371	7530	51226	8710	13	39	10274407927	108.65	172.58	33.34	1499	1743	394
725	1	2051	162	98	28	33	9168588120	100	136.4	127.1	1401	1246	295
726	654	4640	29415	12876	7	24	9211493990	101.78	163.08	43.73	283	526	223
727	814	7376	49843	15691	12	31	12646302340	125.16	152.03	52.38	781	759	207
728	794	8220	50054	11878	14	40	11214369670	100.86	162.9	63.1	1027	1393	489
729	111	5102	54347	10507	14	36	17043712642	101.06	144.02	87.94	979	839	294
731	1034	9517	63085	17457	14	35	10520176569	106.1	130.77	38.34	1241	2074	518
732	876	9309	50715	26813	14	36	11024486048	120.19	157.4	71.81	1041	1409	334
733	826	3216	40357	15023	6	22	8767374962	102.53	132.41	43.13	382	781	356
734	592	4267	44870	10850	13	21	10217311696	107.08	149.44	78.41	2046	1476	427
735	1079	2769	29920	5890	7	20	10058975114	102.58	131.69	23.68	726	797	397
737	2	1733	158	225	28	36	11415215092	100	118	65.62	1174	1128	355
741	229	9051	38822	10343	14	32	8849767213	100.96	163.82	82.63	1304	1128	570
801	191	7830	50328	14081	14	37	8017608947	103.92	125.28	70.67	2131	2238	477
802	717	5635	35206	14919	6	28	11962958137	127.32	128.62	25.07	1373	1879	521
803	1272	7838	62881	27400	6	38	12179838596	104.13	122.33	24.09	2819	2767	346
804	167	6144	43945	11420	14	35	8592480636	104.44	121.5	33.71	1934	1682	469
805	214	11141	59743	13358	14	40	8472407242	105.61	120.98	28.44	3895	3920	652
806	521	4791	41728	22261	6	20	8180160769	104.73	136.34	5.12	3732	1009	213
807	701	6770	22064	24083	6	30	11309151176	121.6	133.22	30.12	3479	1679	285
808	817	7252	51561	29292	6	28	9029742556	104.4	127.32	30.66	3919	1898	357
809	405	4818	32470	14877	7	24	10200476131	109.59	126.7	23.15	2036	1733	305
811	1402	12314	62668	24264	12	42	9923123995	105.87	140.34	63.43	4682	1922	331
812	1	1739	139	132	28	40	9516918123	100	114.22	20.44	1213	907	319
813	1255	4055	21394	17073	5	18	7263418436	105.86	125.78	-7.92	2902	2070	258
814	591	5287	28482	13826	5	20	6888597125	102.5	125.24	11.37	1135	1475	170
815	808	3809	46220	22080	5	25	8482301293	127.02	138.08	45.75	912	572	151
816	1198	7339	57617	17975	6	24	8466576557	103.71	132.84	45.5	1336	1280	195
821	516	7859	59052	13663	14	35	11831221687	112.08	119.56	13.98	1339	2927	395
822	1460	5403	24802	16469	6	34	12868054357	146.62	126.82	18.58	1799	2091	274
823	732	4849	59187	29355	13	35	10689732158	116.96	126.82	-8.08	3361	3230	297
824	1212	1926	29253	12072	4	29	9543239609	105.87	124.09	21.91	2109	1801	238
825	674	1632	24975	4096	3	10	6987314384	104.08	140.47	20.46	326	704	129
831	1358	7388	60019	25846	7	37	13310114547	114.1	125.39	33	1631	1376	201
832	685	3342	29708	19136	5	17	8895773412	103.38	121.33	49.28	2107	2113	203
833	832	4155	57651	15233	5	34	9631097182	120.23	118.7	37.63	1375	1209	766
834	410	1708	22144	8493	5	17	6565911873	107.56	122.49	2.45	653	541	115
901	158	6477	41072	12098	14	27	7876048307	110.42	152.72	57.71	1696	2429	425
902	246	4577	46733	9680	7	26	6193208502	101.24	124.7	14.95	936	1563	312
903	215	8108	50807	13204	14	28	6630279876	100.94	145.12	59.26	1414	1587	373
904	1	1779	90	139	24	40	9005049963	100	118.63	24.2	1154	927	288
905	39	9258	14088	5219	14	24	6848184205	100.61	159.03	79.83	2088	1349	302
906	116	7496	33376	8519	14	32	8337502580	100.46	168.99	89.68	1521	1420	326
907	611	8395	72067	26749	14	30	10267677717	100.8	123.1	25.06	1321	1553	487
908	455	4160	34128	21858	7	23	8392547234	118.86	132.72	30.34	824	1773	251
911	421	6994	42559	6266	14	28	8490083334	101.24	127.78	24.41	2352	2375	439
912	517	3521	21985	5338	6	19	8412571781	121.78	141.52	-12.41	696	758	203
913	394	5319	19161	11257	6	24	9088489263	114.26	126.58	14.86	1238	1131	239
914	379	5563	32233	11840	7	22	8635137789	102.49	148.99	12.01	1029	1614	217
915	564	9411	37103	21563	7	27	8915395279	111.07	123.37	-19.38	703	2113	171
921	1065	3188	27754	11204	6	20	8818904689	100.93	137.28	5	1039	1669	150
922	925	8044	67866	14426	11	34	10010383636	103.08	136.78	10.74	1307	1585	525
923	803	2615	18852	3942	4	19	7667717911	104.33	142.71	-4.21	2054	1180	126
924	1051	3600	19783	3428	5	18	6866774564	109.14	143.52	50.52	483	801	152
925	1241	3396	32204	10534	5	27	10793187931	108.23	130.65	-0.04	2368	1555	212
926	1174	3030	29429	4813	6	19	7007818350	104.68	129.38	9.97	993	1216	192
941	3047	9016	119471	20689	12	36	19775460749	101.85	124.8	15.99	3598	4022	228
942	961	5897	43249	9061	10	34	10778309749	121.99	126.55	52.76	1879	1546	264
943	588	2475	18544	8441	5	11	7501392075	103.27	120.55	32.6	354	952	111
951	1974	9104	62812	10831	9	33	14607577989	105.08	121.11	1.61	1202	1763	201
952	4995	12026	83543	21258	10	44	14483080155	103.85	142.87	23.55	2393	3637	331
953	340	3254	34840	5521	5	38	11050730170	106.71	112.16	10.94	1936	1803	191
954	1318	3875	35837	9399	4	21	11796098687	118.12	138.03	25.42	422	949	129
955	1152	10768	45836	6822	5	20	9468831859	104.56	124.17	5	2084	1394	349
956	1067	3685	22239	5952	5	17	7452757395	102.5	147.5	46.41	855	748	101
