# Supplementary material for: Combination of machine learning and data envelopment analysis to measure the efficiency of the Tax Service Office
Source: PeerJ Comput Sci. 2025 Feb 17;11:e2672. doi: 10.7717/peerj-cs.2672 (PMC11888853; doi:10.7717/peerj-cs.2672)
Supplement: Supplemental Information 32 [file peerj-cs-11-2672-s032.py]

import streamlit as st
import matplotlib.pyplot as plt
from sklearn.svm import SVR
from geneticalgorithm import geneticalgorithm as ga
import numpy as np
import pandas as pd
from sklearn.model_selection import KFold
from sklearn.metrics import mean_squared_error
from sklearn.ensemble import RandomForestRegressor

st.set_option('deprecation.showPyplotGlobalUse', False)

data_lengkap=pd.read_excel('data_regresi/hasil_efisiensi_klaster.xlsx')
X=data_lengkap.drop(columns=['KD_KPP','EFISIENSI_IO','EFISIENSI_OO'])
y=data_lengkap['EFISIENSI_OO']

def fitness_function(solution):
    # Membangun model SVM Regressor dengan parameter yang diberikan
    n_estimators = int(solution[0])
    max_depth = int(solution[1])
    max_features = int(solution[2])

    # Inisialisasi model Random Forest Regressor dengan hyperparameter yang dioptimasi
    model_rf = RandomForestRegressor(n_estimators=n_estimators, max_depth=max_depth, max_features=max_features)

    # Validasi Silang K-Fold
    kf = KFold(n_splits=5, shuffle=True)
    mse_scores = []
    for train_index, test_index in kf.split(X):
        X_train, X_test = X.iloc[train_index].values, X.iloc[test_index].values
        y_train, y_test = y.iloc[train_index].values, y.iloc[test_index].values

        model_rf.fit(X_train, y_train.ravel())
        y_pred = model_rf.predict(X_test)
        mse = mean_squared_error(y_test, y_pred)
        mse_scores.append(mse)
    return np.mean(mse_scores)


def visualize_result(algorithm):
    generations = range(len(algorithm.report))
    fitness_scores = algorithm.report

    plt.plot(generations, fitness_scores)
    plt.title('Hasil Algoritma Genetika GA-RFR')
    plt.xlabel('Iterasi')
    plt.ylabel('MSE')
    st.pyplot()

# Mendefinisikan batasan dan dimensi masalah
algorithm_param = {'max_num_iteration': 30, 'population_size': 100, 'mutation_probability': 0.1,
                   'elit_ratio': 0.01, 'crossover_probability': 0.5, 'parents_portion': 0.3,
                   'crossover_type': 'uniform', 'max_iteration_without_improv': None}
model_garf = ga(function=fitness_function, dimension=3, variable_type='int', 
           variable_boundaries=np.array([(10, 100), (1, 10), (1, X.shape[1])]),
                algorithm_parameters=algorithm_param)

# Menjalankan algoritma genetika
model_garf.run()

# Menampilkan hasil grafik menggunakan Streamlit
st.title('Hasil Algoritma Genetika GA-RFR')
visualize_result(model_garf)
