# Supplementary material for: Combination of machine learning and data envelopment analysis to measure the efficiency of the Tax Service Office
Source: PeerJ Comput Sci. 2025 Feb 17;11:e2672. doi: 10.7717/peerj-cs.2672 (PMC11888853; doi:10.7717/peerj-cs.2672)
Supplement: Supplemental Information 33 [file peerj-cs-11-2672-s033.py]

# Import necessary libraries
import streamlit as st 
import pandas as pd 
from sklearn.decomposition import PCA
from sklearn.preprocessing import MinMaxScaler, StandardScaler
from scipy.stats import zscore
import numpy as np
import matplotlib.pyplot as plt 
import seaborn as sns

# Load data and cache it
@st.cache_data
def load_data(data):
    df = pd.read_csv(data)
    return df

# Function to select specific columns for analysis
def pilih_kolom(data):
    data_kolom = data[['WP_BENDAHARA', 'WP_BADAN', 'WP_OP_KARYAWAN', 'WP_OP_PENGUSAHA', 
                       'JUMLAH_FPP', 'JUMLAH_AR', 'REALISASI_ANGGARAN', 
                       'KEPATUHAN_SPT', 'CAPAIAN_PENERIMAAN', 'PERTUMBUHAN_PENERIMAAN', 
                       'SP2DK_TERBIT', 'SP2DK_CAIR', 'PEMERIKSAAN_SELESAI']]
    return data_kolom

# Define input and output variable functions
def variabel_input(data):
    v_in = data[['WP_BENDAHARA', 'WP_BADAN', 'WP_OP_KARYAWAN', 'WP_OP_PENGUSAHA', 
                 'JUMLAH_FPP', 'JUMLAH_AR', 'REALISASI_ANGGARAN']]
    return v_in

def variabel_output(data):
    v_out = data[['KEPATUHAN_SPT', 'CAPAIAN_PENERIMAAN', 'PERTUMBUHAN_PENERIMAAN', 
                  'SP2DK_TERBIT', 'SP2DK_CAIR', 'PEMERIKSAAN_SELESAI']]
    return v_out

# Normalization and scaling functions
def minmax_scaler(data):
    scaler = MinMaxScaler()
    data_mm = pd.DataFrame(scaler.fit_transform(data), columns=data.columns)
    return data_mm

def standar_scaler(data):
    scaler = StandardScaler()
    df_ss = pd.DataFrame(scaler.fit_transform(data), columns=data.columns)
    return df_ss

def zscore_scaler(data):
    df_zs = pd.DataFrame(data.apply(zscore), columns=data.columns)
    return df_zs

def transform_scaler(data):
    normalized_df = (data - data.min()) / (data.max() - data.min())
    log_normalized_df = np.log(normalized_df)
    return log_normalized_df

# Outlier detection using IQR method
def iqr_outlier_detection(df):
    Q1 = df.quantile(0.25)
    Q3 = df.quantile(0.75)
    IQR = Q3 - Q1
    lower_bound = Q1 - 1.5 * IQR
    upper_bound = Q3 + 1.5 * IQR
    outliers = pd.DataFrame()

    # Identify outliers for each column
    for col in df.columns:
        col_outliers = df.loc[(df[col] < lower_bound[col]) | (df[col] > upper_bound[col])]
        col_outliers['column'] = col
        outliers = pd.concat([outliers, col_outliers])

    return outliers

# Main application function for data preparation
def run_prep_app():
    st.subheader("Data Preparation")

    df = load_data('data/data_fix.csv')
    data_awal = load_data('data/data_fix.csv')
    data_kolom = pilih_kolom(data_awal)
    submenu = st.sidebar.selectbox("Submenu", ['Normalisasi', 'Pemilihan Variabel', 'Deteksi Outlier'])

    # Normalization submenu
    if submenu == 'Normalisasi':
        st.write('Normalisasi')
        
        with st.expander('Min Max Scaler'):
            hasil_minmax = minmax_scaler(data_kolom)
            st.dataframe(hasil_minmax)

        with st.expander('Standard Scaler'):
            hasil_ss = standar_scaler(data_kolom)
            st.dataframe(hasil_ss)

        with st.expander('ZScore Scaler'):
            hasil_zs = zscore_scaler(data_kolom)
            st.dataframe(hasil_zs)

        with st.expander('Transform Log Scaler'):
            hasil_ts = transform_scaler(data_kolom)
            st.dataframe(hasil_ts)

        # Display min and max values for each normalization method
        with st.expander('Hasil'):
            col1, col2 = st.columns([2, 2])
            with col1:
                st.write('Min Max Scaler')
                min_mm = hasil_minmax.min()
                max_mm = hasil_minmax.max()
                min_max = pd.concat([min_mm, max_mm], axis=1)
                min_max.columns = ['Min', 'Max']
                st.dataframe(min_max)

                st.write('ZScore Scaler')
                min_zs = hasil_zs.min()
                max_zs = hasil_zs.max()
                min_max_zs = pd.concat([min_zs, max_zs], axis=1)
                min_max_zs.columns = ['Min', 'Max']
                st.dataframe(min_max_zs)

            with col2:
                st.write('Standard Scaler')
                min_ss = hasil_ss.min()
                max_ss = hasil_ss.max()
                min_max_ss = pd.concat([min_ss, max_ss], axis=1)
                min_max_ss.columns = ['Min', 'Max']
                st.dataframe(min_max_ss)

                st.write('Transform Log Scaler')
                min_ts = hasil_ts.min()
                max_ts = hasil_ts.max()
                min_max_ts = pd.concat([min_ts, max_ts], axis=1)
                min_max_ts.columns = ['Min', 'Max']
                st.dataframe(min_max_ts)

    # Variable selection submenu
    elif submenu == 'Pemilihan Variabel':
        st.write('Pemilihan Variabel')
        v_in_out = minmax_scaler(data_kolom)

        with st.expander('Variabel Input'):
            vr_in = variabel_input(v_in_out)
            vi = pd.concat([data_awal['KD_KPP'], vr_in], axis=1)
            st.dataframe(vi)

        with st.expander('Variabel Output'):
            vr_out = variabel_output(v_in_out)
            vo = pd.concat([data_awal['KD_KPP'], vr_out], axis=1)
            st.dataframe(vo)

    # Outlier detection submenu
    elif submenu == 'Deteksi Outlier':
        st.write('Deteksi Outlier')
        v_in_out = minmax_scaler(data_kolom)
        vr_in = variabel_input(v_in_out)

        with st.expander('Boxplot'):
            fig, ax = plt.subplots()
            sns.boxplot(data=vr_in, orient='h', ax=ax)
            ax.set_title('Boxplot Outlier')
            st.pyplot(fig)

        with st.expander('DataFrame'):
            outliers = iqr_outlier_detection(vr_in)
            if outliers.empty:
                st.write('Tidak ada Outlier')
            else:
                st.write('Outlier :')
                st.write(outliers)

        # Summary of outliers per column
        with st.expander('Hasil'):
            data_outliers = [
                ['WP_BENDAHARA', outliers[outliers['column'] == 'WP_BENDAHARA']['WP_BENDAHARA'].count()],
                ['WP_BADAN', outliers[outliers['column'] == 'WP_BADAN']['WP_BADAN'].count()],
                ['WP_OP_KARYAWAN', outliers[outliers['column'] == 'WP_OP_KARYAWAN']['WP_OP_KARYAWAN'].count()],
                ['WP_OP_PENGUSAHA', outliers[outliers['column'] == 'WP_OP_PENGUSAHA']['WP_OP_PENGUSAHA'].count()],
                ['JUMLAH_FPP', outliers[outliers['column'] == 'JUMLAH_FPP']['JUMLAH_FPP'].count()],
                ['JUMLAH_AR', outliers[outliers['column'] == 'JUMLAH_AR']['JUMLAH_AR'].count()],
                ['REALISASI_ANGGARAN', outliers[outliers['column'] == 'JUMLAH_AR']['JUMLAH_AR'].count()]
            ]
            hasil = pd.DataFrame(data_outliers, columns=['Variabel', 'Jumlah Outlier'])
            st.dataframe(hasil)
