# Supplementary material for: Combination of machine learning and data envelopment analysis to measure the efficiency of the Tax Service Office
Source: PeerJ Comput Sci. 2025 Feb 17;11:e2672. doi: 10.7717/peerj-cs.2672 (PMC11888853; doi:10.7717/peerj-cs.2672)
Supplement: Supplemental Information 34 [file peerj-cs-11-2672-s034.py]

import streamlit as st
import matplotlib.pyplot as plt
from sklearn.svm import SVR
from geneticalgorithm import geneticalgorithm as ga
import numpy as np
import pandas as pd
from sklearn.model_selection import KFold
from sklearn.metrics import mean_squared_error

st.set_option('deprecation.showPyplotGlobalUse', False)

data_lengkap=pd.read_excel('data_regresi/hasil_efisiensi_klaster.xlsx')
X=data_lengkap.drop(columns=['KD_KPP','EFISIENSI_IO','EFISIENSI_OO'])
y=data_lengkap['EFISIENSI_OO']

def objective_function(params):
    # Membangun model SVM Regressor dengan parameter yang diberikan
    k=3
    model = SVR(C=params[0], epsilon=params[1])
    mse_score=[]
    kf = KFold(n_splits=k, shuffle=True, random_state=42)
    for train_index, test_index in kf.split(X):
        X_train, X_test = X.iloc[train_index].values, X.iloc[test_index].values
        y_train, y_test = y.iloc[train_index].values, y.iloc[test_index].values

        model.fit(X_train, y_train.ravel())
        y_pred = model.predict(X_test)

        mse=mean_squared_error(y_test, y_pred)
        mse_score.append(mse)

    return np.mean(mse_score)


def visualize_result(algorithm):
    generations = range(len(algorithm.report))
    fitness_scores = algorithm.report

    plt.plot(generations, fitness_scores)
    plt.title('Hasil Algoritma Genetika GA-SVR')
    plt.xlabel('Iterasi')
    plt.ylabel('MSE')
    st.pyplot()

# Mendefinisikan batasan dan dimensi masalah
# varbound = np.array([[-10, 10]] * 4 ) # Batasan variabel dalam masalah (misalnya: [-10, 10] untuk setiap variabel)
# model = ga(function=fitness_function, dimension=4, variable_type='real', variable_boundaries=varbound)
algorithm_param = {'max_num_iteration': 15, 'population_size': 100, 'mutation_probability': 0.1,
                   'elit_ratio': 0.01, 'crossover_probability': 0.5, 'parents_portion': 0.3,
                   'crossover_type': 'uniform', 'max_iteration_without_improv': None}
ga_svr = ga(function=objective_function, dimension=2, variable_type='real', 
               variable_boundaries=np.array([(0.1, 10), (0.01, 1)]),
              algorithm_parameters=algorithm_param)


# Menjalankan algoritma genetika
ga_svr.run()

# Menampilkan hasil grafik menggunakan Streamlit
st.title('Hasil Algoritma Genetika GA-SVR')
visualize_result(ga_svr)
