# Supplementary material for: Combination of machine learning and data envelopment analysis to measure the efficiency of the Tax Service Office
Source: PeerJ Comput Sci. 2025 Feb 17;11:e2672. doi: 10.7717/peerj-cs.2672 (PMC11888853; doi:10.7717/peerj-cs.2672)
Supplement: Supplemental Information 35 [file peerj-cs-11-2672-s035.txt]

joblib==1.0.1
matplotlib==3.5.2
numpy==1.23.2
pandas==1.4.2
plotly==5.8.2
scikit_fuzzy==0.4.2
scikit_learn==0.23.2
scikit_learn_extra==0.3.0.dev0
scipy==1.10.1
seaborn==0.11.2
