# Supplementary material for: Combination of machine learning and data envelopment analysis to measure the efficiency of the Tax Service Office
Source: PeerJ Comput Sci. 2025 Feb 17;11:e2672. doi: 10.7717/peerj-cs.2672 (PMC11888853; doi:10.7717/peerj-cs.2672)
Supplement: Supplemental Information 36 [file peerj-cs-11-2672-s036.py]

# Import necessary libraries

import streamlit as st
import pandas as pd
import numpy as np

import matplotlib.pyplot as plt 
import matplotlib
matplotlib.use('Agg')
import seaborn as sns
import plotly.express as px 

from sklearn.preprocessing import MinMaxScaler
from sklearn.metrics import silhouette_score
from sklearn.metrics import davies_bouldin_score
from sklearn.decomposition import PCA

from sklearn_extra.cluster import KMedoids
from sklearn.cluster import OPTICS
import skfuzzy as fuzz
from sklearn.cluster import DBSCAN

# Function to load CSV data with caching for faster access
@st.cache_data
def load_data(data):
    df = pd.read_csv(data)
    return df

# Function to select specific variables for analysis
def variable_input(data):
    v_in = data[['WP_BENDAHARA', 'WP_BADAN', 'WP_OP_KARYAWAN', 
                 'WP_OP_PENGUSAHA', 'JUMLAH_FPP', 'JUMLAH_AR', 'REALISASI_ANGGARAN']]
    return v_in

# Function to normalize data using MinMaxScaler
def minmax_scaler(data):
    scaler = MinMaxScaler()
    data_mm = pd.DataFrame(scaler.fit_transform(data), columns=data.columns)
    return data_mm

# Function to apply PCA and reduce data to 2 principal components
def pca_scale(data):
    pca_model = PCA(n_components=2)
    pca_vin = pca_model.fit_transform(data)
    pca_result = pd.DataFrame(pca_vin, columns=['Feature A', 'Feature B'])
    return pca_result

# Function to create DataFrame from lists for score summaries
def create_dataframe(list1, list2, list3):
    series1 = pd.Series(list1)
    series2 = pd.Series(list2)
    series3 = pd.Series(list3)
    df = pd.concat([series1, series2, series3], axis=1)
    return df

# Main function to run the clustering application
def run_cl_app():
    initial_data = load_data('data/data_fix.csv')
    v_in = variable_input(initial_data)
    vin_scale = minmax_scaler(v_in)
    pca_result = pca_scale(vin_scale)
    
    submenu = st.sidebar.selectbox("Submenu", ['Initial Model', 'Results'])
    
    if submenu == 'Initial Model':
        st.write('Initial Clustering Model')

        silhouette_list = []
        dbi_list = []

        # Display scaled data
        with st.expander('Table'):
            st.dataframe(vin_scale)

        # KMedoids Clustering
        with st.expander('KMedoids'):
            kmedoids = KMedoids(n_clusters=5, random_state=0).fit(vin_scale)
            y_kmed = kmedoids.fit_predict(vin_scale)
            silhouette_avg = silhouette_score(vin_scale, y_kmed)
            dbi_kmed = davies_bouldin_score(vin_scale, y_kmed)
            
            silhouette_list.append(silhouette_avg)
            dbi_list.append(dbi_kmed)
            st.write(f'Silhouette Score: {silhouette_avg:.4f}, DBI Score: {dbi_kmed:.4f}')
            
            pca_result['KMEDOIDS'] = y_kmed
            fig, ax = plt.subplots()
            scatter = ax.scatter(pca_result['Feature A'], pca_result['Feature B'], c=pca_result['KMEDOIDS'])
            legend = ax.legend(*scatter.legend_elements(), title="Clusters", bbox_to_anchor=(1.05, 1), loc='upper left')
            ax.add_artist(legend)
            st.pyplot(fig)

        # OPTICS Clustering
        with st.expander('OPTICS'):
            optics_model = OPTICS(min_samples=2, xi=0.5)
            optics_model.fit(vin_scale)
            labels_optic = optics_model.labels_
            
            silhouette_optics = silhouette_score(vin_scale, labels_optic)
            dbi_opt = davies_bouldin_score(vin_scale, labels_optic)
            
            silhouette_list.append(silhouette_optics)
            dbi_list.append(dbi_opt)
            st.write(f'Silhouette Score: {silhouette_optics:.4f}, DBI Score: {dbi_opt:.4f}')
            
            pca_result['OPTICS'] = labels_optic
            fig, ax = plt.subplots()
            scatter = ax.scatter(pca_result['Feature A'], pca_result['Feature B'], c=pca_result['OPTICS'])
            legend = ax.legend(*scatter.legend_elements(), title="Clusters", bbox_to_anchor=(1.05, 1), loc='upper left')
            ax.add_artist(legend)
            st.pyplot(fig)

        # Fuzzy C-Means Clustering
        with st.expander('Fuzzy C-Means'):
            x = vin_scale.values
            cntr, u, _, _, _, _, fpc = fuzz.cluster.cmeans(x.T, 5, 2.0, error=0.005, maxiter=1000)
            labels_fuzz = np.argmax(u, axis=0)
            
            silhouette_fcm = silhouette_score(x, labels_fuzz)
            dbi_fcm = davies_bouldin_score(x, labels_fuzz)
            
            silhouette_list.append(silhouette_fcm)
            dbi_list.append(dbi_fcm)
            st.write(f'Silhouette Score: {silhouette_fcm:.4f}, DBI Score: {dbi_fcm:.4f}')
            
            pca_result['FCM'] = labels_fuzz
            fig, ax = plt.subplots()
            scatter = ax.scatter(pca_result['Feature A'], pca_result['Feature B'], c=pca_result['FCM'])
            legend = ax.legend(*scatter.legend_elements(), title="Clusters", bbox_to_anchor=(1.05, 1), loc='upper left')
            ax.add_artist(legend)
            st.pyplot(fig)

        # DBSCAN Clustering
        with st.expander('DBSCAN'):
            db = DBSCAN(eps=0.15, min_samples=5).fit(x)
            labels_db = db.labels_
            silhouette_dbscan = silhouette_score(x, labels_db)
            dbi_dbscan = davies_bouldin_score(x, labels_db)
            
            silhouette_list.append(silhouette_dbscan)
            dbi_list.append(dbi_dbscan)
            st.write(f'Silhouette Score: {silhouette_dbscan:.4f}, DBI Score: {dbi_dbscan:.4f}')
            
            pca_result['DBSCAN'] = labels_db
            fig, ax = plt.subplots()
            scatter = ax.scatter(pca_result['Feature A'], pca_result['Feature B'], c=pca_result['DBSCAN'])
            legend = ax.legend(*scatter.legend_elements(), title="Clusters", bbox_to_anchor=(1.05, 1), loc='upper left')
            ax.add_artist(legend)
            st.pyplot(fig)

        # Display clustering evaluation results
        with st.expander('Results'):
            algorithms = ['KMedoids', 'OPTICS', 'FCM', 'DBSCAN']
            score_summary = create_dataframe(algorithms, silhouette_list, dbi_list)
            score_summary.columns = ['Algorithm', 'Silhouette', 'DBI']
            st.dataframe(score_summary.iloc[:, :2])

    elif submenu == 'Results':
        st.write('Results')

        # Display final clustering results for each algorithm
        with st.expander('K Medoids'):
            kMedoids = KMedoids(n_clusters=2, random_state=0)
            kMedoids.fit(vin_scale)
            y_kmed_opt = kMedoids.fit_predict(vin_scale)
            silhouette_kmo = silhouette_score(vin_scale, y_kmed_opt)
            dbi_km = davies_bouldin_score(vin_scale, y_kmed_opt)
            
            st.write(f'Silhouette Score: {silhouette_kmo:.4f}, DBI Score: {dbi_km:.4f}')
            pca_result['kmed_opt'] = y_kmed_opt
            fig, ax = plt.subplots()
            plt.title("K-Medoid Clustering")
            plt.xlabel("PC1")
            plt.ylabel("PC2")
            scatter = ax.scatter(pca_result['Feature A'], pca_result['Feature B'], c=pca_result['kmed_opt'])
            legend = ax.legend(*scatter.legend_elements(), title="Clusters", bbox_to_anchor=(1.05, 1), loc='upper left')
            ax.add_artist(legend)
            st.pyplot(fig)

        with st.expander('Fuzzy C-Means'):
            x = vin_scale.values
            fcm_model = fuzz.cluster.cmeans(x.T, 3, 2, error=0.005, maxiter=1000)
            cluster_membership = fcm_model[1]
            labels_fuzz_opt = cluster_membership.argmax(axis=0)
            silhouette_avg = silhouette_score(x, labels_fuzz_opt)
            dbi_fc = davies_bouldin_score(vin_scale, labels_fuzz_opt)
            
            st.write(f'Silhouette Score: {silhouette_avg:.4f}, DBI Score: {dbi_fc:.4f}')
            pca_result['fcm_opt'] = labels_fuzz_opt
            fig, ax = plt.subplots()
            plt.title("FCM Clustering")
            plt.xlabel("PC1")
            plt.ylabel("PC2")
            scatter = ax.scatter(pca_result['Feature A'], pca_result['Feature B'], c=pca_result['fcm_opt'])
            legend = ax.legend(*scatter.legend_elements(), title="Clusters", bbox_to_anchor=(1.05, 1), loc='upper left')
            ax.add_artist(legend)
            st.pyplot(fig)
