# Supplementary material for: Combination of machine learning and data envelopment analysis to measure the efficiency of the Tax Service Office
Source: PeerJ Comput Sci. 2025 Feb 17;11:e2672. doi: 10.7717/peerj-cs.2672 (PMC11888853; doi:10.7717/peerj-cs.2672)
Supplement: Supplemental Information 39 [file peerj-cs-11-2672-s039.csv]

DMU	Vin1	Vin2	Vin3	Vin4	Vin5	Vin6	Vin7	Vout1	Vout2	Vout3	Vout4	Vout5	Vout6
FMO	0.0002002	0.037094211	0.001114269	0.000772716	0.586956522	0.454545455	0.143451589	0.343287787	0.200711238	0.129915128	0.107119095	0.06503092	0.065229409
EDA	0.007807808	0.400181612	0.060671145	0.029819817	0.456521739	0.5	0.26965058	0.491055078	0.415504979	0.514828825	0.379019738	0.354877319	0.145936982
FDD	0.007207207	0.24	0.180987985	0.06102701	0.456521739	0.545454545	0.250781162	0.451190308	0.16571835	0.208906831	0.123087159	0.182325953	0.129353234
LGN	0.002602603	0.161044268	0.120276468	0.03949633	0.391304348	0.5	0.221408148	0.375827581	0.236842105	0.236466512	0.067198935	0.194095352	0.097291321
MGU	0.006006006	0.272644722	0.142150055	0.060587967	0.369565217	0.431818182	0.248872859	0.296661502	0.405832148	0.440414508	0.203592814	0.230001995	0.111111111
LGU	0.000600601	0.198955732	0.037101931	0.013434723	0.304347826	0.363636364	0.214227626	0.35371179	0.118207681	0.245176261	0.102239965	0.090365051	0.100608071
MKU	0.012612613	0.20399546	0.058176151	0.033525342	0.391304348	0.295454545	0.020072663	0.303563882	0.555334282	0.194602498	0.191394988	0.187711949	0.140409066
TXM	0.004804805	0.255891033	0.131459531	0.145955534	0.391304348	0.454545455	0.20432801	0.749964784	0.182219061	0.473600559	0.328232424	0.469180132	0.14870094
CVU	0.0002002	0.093257662	0.000960855	0.000772716	0.586956522	0.681818182	0.214737074	0.333145513	0.175533428	0.128834356	0.179640719	0.129662877	0.105030404
JUB	0.0002002	0.041135074	0.000686325	0.000737593	0.586956522	0.568181818	0.156934099	0.342020003	0.285775249	0.184112655	0.122200044	0.087372831	0.064676617
OST	0.001601602	0.406356413	0.161157225	0.179463314	0.543478261	0.590909091	0.2970598	0.392449641	0.22802276	0.425728726	0.500110889	0.220825853	0.205638474
FGS	0.0002002	0	0	0	0.586956522	0.568181818	0.246386016	0.343287787	0.181792319	0.314695318	0	0	0.143173024
BWM	0.0002002	0.015754824	0	0	1	0.522727273	0.29200977	0.343287787	0.140967283	0.135605073	0.084275893	0.03550768	0.290215589
UZL	0.0002002	0.065062429	0.081906854	0.001106389	0.565217391	1	0.43189519	0.343287787	0.212233286	0.154772879	0.069416722	0.033512867	1
XDU	0.0002002	0.042951192	0	0	0.695652174	0.590909091	0.258647197	0.341174813	0.159032717	0.117676976	0.076513639	0.09016557	0.123825318
TPX	0.0002002	0.014256527	0	0	1	0.5	0.560832074	0.343287787	0.221194879	0.188403954	0.085828343	0.093556752	0.396351575
ZEV	0.0002002	0.006719637	0	0	0.630434783	0.5	0.331043286	0.343287787	0.182788051	0.169617598	0.078509647	0.022341911	0.092868988
EML	0.0004004	0.013348468	0	0	1	0.5	0.419879582	0.343287787	0.118918919	0.145522744	0.052339765	0.022541392	0.353233831
WQN	0.0002002	0.01861521	0	0	0.847826087	0.5	0.294512817	0.343287787	0.181507824	0.091007343	0.068529607	0.057051666	0.1973466
QQR	0.0002002	0.01938706	0	0	0.695652174	0.522727273	0.303559174	0.343287787	0.221337127	0.141295019	0.070747394	0.042689009	0.116086235
FDS	0.01021021	0.327945516	0.218558233	0.076217906	0.391304348	0.522727273	0.197671355	0.446119172	0.39715505	0.218125179	0.129740519	0.343905845	0.11055832
JQN	0.0002002	0.062383655	0.001485692	0.000825401	0.586956522	0.590909091	0.159052074	0.342301733	0.102133713	0.109825487	0.095808383	0.067025733	0.185737977
YHS	0.015015015	0.500794552	0.029608875	0.011889291	0.543478261	0.545454545	0.229958046	0.391463586	0.509530583	0.150259067	0.156575737	0.203072013	0.198452184
BBY	0.0004004	0.059704881	0.001413022	0.000632222	0.586956522	0.568181818	0.234453022	0.343287787	0.040113798	0.1940939	0.089820359	0.058248554	0.173576562
FZR	0.007607608	0.201180477	0.095342678	0.036739138	0.304347826	0.431818182	0.981571064	0.136498098	0.220625889	1	0.050121978	0.040095751	0.111111111
PCU	0.004404404	0.186742338	0.102851883	0.092216641	0.304347826	0.477272727	0.32720236	0.393153965	0.382930299	0.401570298	0.411177645	0.263514861	0.112216694
CCN	0.0002002	0.103155505	0.000758995	0.000772716	0.804347826	0.681818182	0.21809115	0.331173405	0.234139403	0.20757176	0.188511865	0.113105925	0.334438917
WCK	0.034234234	0.205811578	0.056052581	0.024990341	0.369565217	0.5	0.106040493	0.395266939	0.543100996	0.25487142	0.381015746	0.253540794	0.11774461
UUB	0.0004004	0.089353008	0.001550287	0.001756173	0.695652174	0.681818182	0.334986127	0.336667136	0.23314367	0.12743571	0.267686849	0.144225015	0.284687673
LOY	0.0002002	0.030874007	8.07E-06	0.000280988	1	0.681818182	0.431165734	0.343287787	0.17311522	0.199815633	0.064537591	0.02952324	0.187396352
YOM	0.0004004	0.082678774	0.001582585	0.001036142	0.695652174	0.681818182	0.220918863	0.343287787	0.221906117	0.116627992	0.199822577	0.11988829	0.09342178
PUW	0	0.013938706	0	0	0.586956522	0.454545455	0.221113909	0.336667136	0.084637269	0.25401316	0.010645376	0.039098344	0.226091763
IGK	0.0002002	0.005039728	0	0	0.586956522	0.454545455	0.240619448	0.343287787	0.13428165	0.175943291	0.01996008	0.000398963	0.14870094
AFV	0.0002002	0.025561862	0.008357018	0.002054722	0.586956522	0.568181818	0.25020503	0.334835892	0.033570413	0.097237674	0.0166334	0.01775384	0.111663903
QYI	0.0004004	0.048127128	0.001267683	0.00101858	0.586956522	0.568181818	0.994177509	0.324271024	0.116927454	0.178359134	0.113994234	0.087771793	0.160309563
KSB	0.0004004	0.053938706	0.004029132	0.001123951	0.586956522	0.659090909	0.879410923	0.340611354	0.181792319	0.133952128	0.11465957	0.083981648	0.139856274
TWU	0.0004004	0.034687855	0.001001227	0.000737593	0.586956522	0.454545455	0.880767846	0.343287787	0.167852063	0.179217394	0.12951874	0.124077399	0.124378109
MPN	0.0004004	0.039409762	0.000734772	0.000491728	0.586956522	0.431818182	0.192386726	0.343287787	0.273399716	0.166438857	0.085606565	0.051466188	0.074074074
TNA	0.0002002	0.067604994	0.002559589	0.005022655	0.586956522	0.704545455	0.196883622	0.343287787	0.184637269	0.281254967	0.091151031	0.152004788	0.09010503
PMV	0.0004004	0.078365494	0.00054906	0.001966914	0.52173913	0.704545455	0.201690738	0.343287787	0.312944523	0.23980419	0.249722777	0.215838819	0.064123825
FGT	0.0002002	0.066742338	0.0006944	0.000755154	0.586956522	0.681818182	0.323752868	0.342301733	0	0.110969834	0.055444666	0.049870337	0.026533997
MKV	0.0002002	0.032281498	0.000339125	0.001598117	0.543478261	0.272727273	0.227036611	0.343287787	0.232432432	0.140023523	0.23752495	0.127668063	0.048645661
OPL	0.0002002	0.072099886	0.00186519	0.004337747	0.543478261	0.704545455	0.248004367	0.343287787	0.158605974	0.155058966	0.225105345	0.142230201	0.089552239
TXJ	0.0004004	0.062111237	0.001760222	0.005057778	0.434782609	0.613636364	0.160882727	0.343287787	0.07140825	0.092501351	0.125748503	0.09315779	0.060807076
UCQ	0.0002002	0.061748014	0.001340353	0.001106389	0.586956522	0.681818182	0.762150687	0.343287787	0.06913229	0.117295528	0.189842537	0.164771594	0.105583195
EPF	0.0002002	0.061520999	0.001469543	0.000632222	0.695652174	0.522727273	0.145542805	0.343287787	0.289473684	0.158492005	0.14282546	0.083582685	0.160862355
ZML	0.0002002	0.079364359	0.001421097	0.002616698	0.543478261	0.5	0.216064633	0.343287787	0.093883357	0.137703042	0.160789532	0.133652503	0.125483693
AHA	0	0.08676504	0.001186939	0.001457624	0.586956522	0.590909091	0.216826162	0.325538808	0.253342817	0.124543056	0.157684631	0.166367445	0.144831399
EWI	0.0004004	0.074052213	0.000855888	0.000544414	0.586956522	0.681818182	0.351913487	0.342301733	0.065291607	0.141136082	0.22754491	0.224017554	0.128800442
ELZ	0.0004004	0.062883087	0.000839739	0.001598117	0.695652174	0.5	0.296600839	0.343287787	0.169559033	0.23894593	0.124196052	0.108517854	0.232172471
IAE	0.0004004	0.077729852	0.00082359	0.00080784	0.586956522	0.590909091	0.587803264	0.338920975	0.051920341	0.134683239	0.23419827	0.155794933	0.060254284
NNT	0.0004004	0.088626561	0.000863962	0.001211759	0.543478261	0.522727273	0.904726196	0.343287787	0.119061166	0.152833847	0.351075627	0.203072013	0.120508568
YYK	0.005805806	0.116549376	0.096876817	0.100154543	0.304347826	0.409090909	0.435335215	0.363431469	0.013513514	0.070250167	0.238412065	0.146219828	0.123825318
QNU	0.0002002	0.055709421	0.001025451	0.002195216	0.586956522	0.681818182	0.306380445	0.343287787	0.052773826	0.054229314	0.165890441	0.121484141	0.075732449
BCM	0.0004004	0.070783201	0.001299981	0.001668364	0.543478261	0.681818182	0.252578743	0.343287787	0.120483642	0.117009441	0.104457751	0.089367644	0.09342178
QAO	0.0004004	0.08122588	0.00117079	0.003635278	0.543478261	0.681818182	0.500615082	0.343287787	0.093172119	0.08760609	0.129740519	0.086774387	0.046987286
NZT	0.0002002	0.065471056	0.001025451	0.001176636	0.586956522	0.704545455	0.133032953	0.343287787	0.090896159	0.011252742	0.233311155	0.148214642	0.084577114
RCN	0.0004004	0.074324631	0.002018603	0.002388395	0.695652174	0.704545455	0.193961487	0.340047894	0.099146515	0.123525859	0.197826569	0.1272691	0.140409066
EGZ	0.0004004	0.095709421	0.000427944	0.00152787	0.543478261	0.681818182	0.324834192	0.343287787	0.116500711	0.123207985	0.154357951	0.140634351	0.154228856
PUU	0.0002002	0.090896708	0.000799367	0.00405676	0.543478261	0.681818182	0.222010921	0.343287787	0.055049787	0.117613402	0.205367044	0.155595452	0.118850193
XXV	0.0002002	0.069148695	0.001203088	0.003810895	0.586956522	0.681818182	0.249678689	0.342442598	0.020056899	0.011952065	0.286538035	0.226411331	0.139856274
UWF	0.0002002	0.079727582	0.001308055	0.001721049	0.543478261	0.522727273	0.191908035	0.343287787	0.483499289	0.473854859	0.2723442	0.229802513	0.10724157
XXM	0.0004004	0.065289444	0.001275757	0.003951389	0.543478261	0.590909091	0.320651432	0.343287787	0.221763869	0.278425888	0.222000444	0.206263714	0.140409066
FIA	0.0002002	0.065561862	0.001122344	0.002318148	0.543478261	0.681818182	0.211869154	0.343287787	0.16799431	0.134810388	0.230649811	0.162178336	0.120508568
CWS	0.0002002	0.06737798	0.000726697	0.00244108	0.456521739	0.681818182	0.182536449	0.343287787	0.230725462	0.146762453	0.21756487	0.166167963	0.103372029
