# Supplementary material for: Combination of machine learning and data envelopment analysis to measure the efficiency of the Tax Service Office
Source: PeerJ Comput Sci. 2025 Feb 17;11:e2672. doi: 10.7717/peerj-cs.2672 (PMC11888853; doi:10.7717/peerj-cs.2672)
Supplement: Supplemental Information 40 [file peerj-cs-11-2672-s040.csv]

DMU	Vin1	Vin2	Vin3	Vin4	Vin5	Vin6	Vin7	Vout1	Vout2	Vout3	Vout4	Vout5	Vout6
CQL	0.007207207	0.181702611	0.256225373	0.086438832	0.086956522	0.454545455	0.079775885	0.38639245	0.517923186	0.133634254	0.286094478	0.337522442	0.046434494
WOO	0.008608609	0.303064699	0.336646534	0.112763865	0.239130435	0.545454545	0.217306223	0.602197493	0.642958748	0.4767793	0.347748947	0.319170158	0.144278607
VXK	0.009409409	0.243677639	0.402008914	0.115380563	0.239130435	0.522727273	0.293944622	0.379630934	0.263584637	0.143551925	0.438234642	0.451825254	0.187396352
BEZ	0.04024024	0.4923042	0.079460306	0.032296021	0.391304348	0.318181818	0.109113997	0.240456402	0.432432432	0.26234146	0.101574629	0.076201875	0.285793256
QHN	0.01041041	0.108513053	0.023577288	0.01076534	0.239130435	0.318181818	0.094852621	0.380335258	0.835561878	0.419879844	0.180971391	0.074805506	0.03814262
PER	0.042842843	0.156095346	0.129675086	0.081082505	0.304347826	0.386363636	0.174868438	0.325538808	0.62688478	0.300931371	0.286538035	0.113504887	0.095080155
YFL	0.015015015	0.095981839	0.23146922	0.11423905	0.239130435	0.454545455	0.124188542	0.290181716	0.402418208	0.124765568	0.128631626	0.07839617	0.063018242
EUD	0.064064064	0.081316686	0.034719979	0.02274244	0.239130435	0.318181818	0	0.306240316	0.750497866	0.674878413	0.070303837	0.04288849	0.043117745
FDQ	0.004804805	0.184790011	0.063868613	0.056215096	0.239130435	0.340909091	0.120645711	0.246231864	0.209246088	0.406052322	0.255932579	0.101137044	0.142067441
STU	0.009009009	0.293938706	0.256023513	0.127199607	0.239130435	0.545454545	0.364537384	0.132272151	0.595874822	0.370196128	0.390552229	0.289048474	0.211719182
YSN	0.003603604	0.137570942	0.058563723	0.033876576	0.239130435	0.318181818	0.464076295	0.352725736	0.136842105	0.496106043	0.055666445	0.138240575	0.116086235
QHD	0.004804805	0.225153235	0.298793683	0.167784763	0.217391304	0.409090909	0.120926089	0.351176222	0.636273115	0.336024667	0.41029053	0.232395771	0.139303483
JPX	0.004604605	0.119273553	0.243096376	0.308664957	0.239130435	0.409090909	0.169075709	0.37723623	0.250355619	0.466639118	0.130184076	0.315778975	0.106135987
MKE	0.003003003	0.16045403	0.169304309	0.096782691	0.239130435	0.5	0.211476416	0.476123398	0.288335704	0.159445628	0.326679973	0.387392779	0.107794362
BVA	0.001801802	0.171259932	0.164895679	0.115310316	0.239130435	0.386363636	0.182374994	0.719115368	0.236842105	0.445913729	0.305832779	0.211849192	0.128247651
HYD	0.002402402	0.2123042	0.1880208	0.219995785	0.239130435	0.363636364	0.164321716	0.352162276	0.176813656	0.222607203	0.09137281	0.103730301	0.092316197
ZCZ	0.010810811	0.253484677	0.199405723	0.178269116	0.239130435	0.545454545	0.219137324	0.350753627	0.2943101	0.35191837	0.116433799	0.196289647	0.135986733
NMT	0.017817818	0.204404086	0.348241393	0.161848899	0.391304348	0.5	0.197773214	0.36174109	0.249075391	0.169236149	0.197383012	0.175543587	0.147042565
ITE	0.003203203	0.089489217	0.267222725	0.081398616	0.173913043	0.522727273	0.225250717	0.357092548	0.20398293	0.193934963	0.089376802	0.092758827	0.078496407
QNP	0.006406406	0.117048808	0.311648149	0.046643953	0.152173913	0.340909091	0.244452005	0.399915481	0.416785206	0.163673353	0.20935906	0.111909037	0.075179657
CBU	0.010610611	0.073416572	0.070360442	0.066172597	0.239130435	0.363636364	0.313409114	0.406254402	0.70512091	0.500619854	0.201596806	0.143028127	0.097291321
WZZ	0.001801802	0.110192963	0.012636458	0.008201328	0.239130435	0.363636364	0.089846387	0.457529229	0.46059744	0.542165994	0.20425815	0.122880511	0.049751244
BID	0.227227227	0.261520999	0.295757703	0.160303467	0.086956522	0.272727273	0.179673812	0.534441471	0.364153627	0	0.199157241	0.202274087	0.039800995
FYN	0.196396396	0.181475596	0.305196693	0.238734151	0.043478261	0.227272727	0.159667044	0.48767432	0.118918919	0.351155472	0.189620758	0.133652503	0.000552792
JHB	0.355155155	0.299977299	0.349759382	0.362895578	0.086956522	0.363636364	0.202371237	0.491477673	0.557041252	0.061858292	0.159680639	0.097147417	0.030956329
QYX	0.251851852	0.205629966	0.389969963	0.33936286	0.086956522	0.431818182	0.199851946	0.34624595	0.354623044	0.14189898	0.204923486	0.166965889	0.067993367
PYA	0.161161161	0.120227015	0.285866546	0.154894454	0.065217391	0.227272727	0.15165949	0.434990844	0.532147937	0.115801519	0.350410291	0.143227608	0.029850746
AIY	0.16976977	0.122951192	0.214739035	0.193354642	0.065217391	0.136363636	0.089556288	0.497957459	0.363869132	0.091611304	0.111776447	0.024735687	0.005527916
IOO	0.340740741	0.249398411	0.467395517	0.222858347	0.086956522	0.409090909	0.256015697	0.490491619	0.506827881	0.040242856	0.39210468	0.253740275	0.066334992
YOG	0.006806807	0.137934166	0.278777211	0.158529732	0.086956522	0.568181818	0.144104511	0.353430061	0.325604552	0.416351442	0.255489022	0.192499501	0.037589829
RNY	0.007807808	0.219205448	0.29152671	0.231691897	0.152173913	0.522727273	0.115106277	0.351035357	0.142816501	0.448361359	0.207363052	0.189706762	0.114980652
FLM	0.102702703	0.135300795	0.159316259	0.22075094	0.065217391	0.204545455	0.159437773	0.364840118	0.37083926	0.263263295	0.277223331	0.202872531	0.070204533
MPX	0.101701702	0.15800227	0.255918545	0.482771943	0.217391304	0.363636364	0.267538778	0.48105367	0.154196302	0.20769891	0.274783766	0.105725115	0.116086235
OLF	0.086886887	0.184108967	0.395202183	0.336939342	0.086956522	0.340909091	0.135446093	0.356810818	0.346799431	0.206268476	0.11621202	0.150408937	0.07628524
DKR	0.206006006	0.205629966	0.228465538	0.269519862	0.043478261	0.363636364	0.421660406	0.573320186	0.315362731	0.116437268	0.134841428	0.12427688	0.0657822
EZL	0.13953954	0.106560726	0.210257735	0.294598012	0.043478261	0.272727273	0.167141926	0.390477532	0.388193457	0.067103214	0.206475937	0.199880311	0.039800995
VMY	0.077077077	0.198910329	0.340417286	0.263390819	0.043478261	0.295454545	0.141982891	0.395689534	0.16514936	0.082996917	0.286759814	0.188110912	0.050304035
SWE	0.110910911	0.25784336	0.268748789	0.188015876	0.043478261	0.272727273	0.164667225	0.375686716	0.43257468	0.274007438	0.266356177	0.324556154	0.106688778
UOE	0.026026026	0.084676504	0.146235708	0.171016122	0.043478261	0.181818182	0.242504201	0.385688125	0.415647226	0.218125179	0.042803282	0.041093158	0.05196241
FJN	0.061861862	0.127400681	0.189086622	0.132274946	0.043478261	0.159090909	0.076845285	0.375827581	0.234423898	0.186337773	0.187402972	0.16716537	0.035931454
TFB	0.165565566	0.185652667	0.317598992	0.359207615	0.086956522	0.386363636	0.313853342	0.466121989	0.362162162	0.08957691	0.443335551	0.146219828	0.015478165
BPY	0.086486486	0.141611805	0.286617467	0.436426539	0.065217391	0.318181818	0.290635593	0.481194534	0.371834993	0.221240345	0.167664671	0.067025733	0.042564953
XHH	0.063263263	0.170351873	0.210072024	0.1322047	0.086956522	0.340909091	0.127753918	0.415128891	0.183783784	0.126354938	0.260368153	0.245162577	0.066887783
ICZ	0.053253253	0.136935301	0.178985531	0.162902603	0.086956522	0.159090909	0.102044824	0.404704888	0.310099573	0.146826028	0.169882457	0.090365051	0.087893864
URH	0.016616617	0.09816118	0.321103288	0.129096273	0.086956522	0.318181818	0.112520064	0.36948866	0.147652916	0.165803109	0.121091151	0.076002394	0.02432283
ZND	0.151751752	0.163768445	0.279366643	0.284008289	0.02173913	0.25	0.238250828	0.460064798	0.528449502	0.275310722	0.091594589	0.095751047	0.034825871
LUA	0.137537538	0.133393871	0.21701602	0.369481227	0.086956522	0.295454545	0.180706786	0.376109311	0.541109531	0.152452398	0.105788423	0.072012767	0.058595909
MOK	0.146746747	0.205947787	0.229159938	0.124003372	0.217391304	0.454545455	0.26776678	0.436822088	0.217354196	0.117200165	0.226214238	0.084580092	0.061359867
GXQ	0.127327327	0.242360953	0.306843873	0.372624776	0.239130435	0.386363636	0.390853594	0.611635442	0.278520626	0.221272132	0.18939898	0.134450429	0.102819237
ESI	0.018818819	0.264426788	0.387555713	0.197183099	0.217391304	0.522727273	0.109206703	0.421326947	0.379800853	0.154455005	0.177422932	0.24256932	0.10724157
UXK	0.126326326	0.073779796	0.167261482	0.215447297	0.065217391	0.113636364	0.073863939	0.63022961	0.286628734	0.124543056	0.225770681	0.146818272	0.061359867
KOS	0.181581582	0.230601589	0.35957787	0.424976292	0.239130435	0.363636364	0.172746821	0.495281025	0.376955903	0.211036587	0.267243291	0.616596848	0.116086235
XAO	0.086886887	0.112417707	0.221683031	0.332197675	0.065217391	0.227272727	0.13888925	0.398929427	0.119772404	0.135954735	0.191838545	0.103929783	0.038695412
LVG	0.206406406	0.217525539	0.36989697	0.488497067	0.065217391	0.340909091	0.199210597	0.44034371	0.102418208	0.132267396	0.201153249	0.126870138	0.111663903
LKM	0.071871872	0.128717367	0.162457206	0.230409891	0.043478261	0.227272727	0.11399826	0.491900268	0.114366999	0.11481611	0.105344866	0.043686415	0.008291874
BSU	0.049449449	0.248989784	0.34807183	0.295177549	0.304347826	0.454545455	0.264167686	0.406395267	0.16742532	0.207094949	0.330671989	0.142230201	0.161967938
INI	0.029229229	0.292849035	0.255918545	0.107951951	0.239130435	0.613636364	0.214295802	0.387801099	0.236415363	0.143996948	0.284320248	0.317374825	0.281923715
JKH	0.022222222	0.182292849	0.197685873	0.100488216	0.195652174	0.522727273	0.265677809	0.356810818	0.352489331	0.167042818	0.248835662	0.187113505	0.153676064
KDX	0.022822823	0.286674234	0.278841806	0.184169857	0.239130435	0.590909091	0.237787195	0.358219468	0.209530583	0.412981977	0.29230428	0.318372232	0.152017689
XSX	0.155755756	0.328717367	0.347094826	0.255207053	0.130434783	0.5	0.170545909	0.385969855	0.768136558	0.245621285	0.280993568	0.226610812	0.078496407
TRG	0.081481481	0.128626561	0.193898973	0.061009448	0.086956522	0.386363636	0.151991851	0.638822369	0.435277383	0.084109476	0.136837436	0.098942749	0.050856827
JTX	0.079279279	0.215119183	0.337235967	0.27823048	0.086956522	0.431818182	0.527802686	0.461332582	0.551635846	0.219428462	0.185185185	0.138041093	0.08291874
CPH	0.04984985	0.200045403	0.286262192	0.203171648	0.130434783	0.613636364	0.222615547	0.356529089	0.481365576	0.219714549	0.378132624	0.523040096	0.259259259
ZXV	0.012012012	0.063881952	0.045547768	0.030504724	0.086956522	0.227272727	0.018615174	0.382166502	0.20227596	0.161893258	0.115103127	0.104129264	0.035378662
NQI	0.015615616	0.109103292	0.034526193	0.065312072	0.239130435	0.295454545	0.05921716	0.450345119	0.23314367	0.149178296	0.093368818	0.108318372	0.082365948
AKW	0.196196196	0.239273553	0.21350365	0.211794458	0.086956522	0.590909091	0.260074532	0.405268348	0.256614509	0.105565975	0.36549124	0.312587273	0.129906025
ZWL	0.082682683	0.189194098	0.147705252	0.249165818	0.086956522	0.25	0.108818882	0.633610368	0.208392603	0.175148606	0.113772455	0.122481548	0.042564953
XDS	0.073873874	0.212939841	0.162150378	0.068964912	0.086956522	0.295454545	0.14191709	0.381321313	0.111522048	0.112781716	0.268573963	0.370636346	0.223880597
EVL	0.005005005	0.238093076	0.167342226	0.115521057	0.086956522	0.454545455	0.087375414	0.396675588	0.304409673	0.221526431	0.303836771	0.361859166	0.189054726
XSX	0.137937938	0.196231555	0.412650992	0.149924485	0.086956522	0.386363636	0.191693291	0.674179462	0.26401138	0.140627483	0.358172544	0.405944544	0.115533444
ZAF	0.098698699	0.224199773	0.272802145	0.347212954	0.086956522	0.340909091	0.114059688	0.563037047	0.341536273	0.112654566	0.206697716	0.15240375	0.107794362
CVL	0.033833834	0.118728717	0.231356179	0.135119947	0.086956522	0.295454545	0.084745482	0.356669954	0.132432432	0.019263168	0.263251275	0.207261121	0.021006081
NGY	0.091091091	0.172803632	0.259148311	0.262653226	0.086956522	0.181818182	0.061384548	0.358219468	0.26401138	0.156394037	0.198713684	0.153002194	0.042012161
BMG	0.122122122	0.34737798	0.314772947	0.358873942	0.086956522	0.477272727	0.112565143	0.357937738	0.699573257	0.144982358	0.454646263	0.232794734	0.171365395
TOA	0.012812813	0.084948922	0.076908791	0.033016051	0.239130435	0.272727273	0.016619448	0.361600225	0.162446657	0.155631139	0.139720559	0.10652304	0.050304035
GJL	0.012412412	0.330896708	0.25640301	0.163447016	0.239130435	0.454545455	0.148711867	0.363008874	0.246372688	0.235830764	0.453315591	0.173349292	0.243781095
SNI	0.003603604	0.099114642	0.07961372	0.050121176	0.152173913	0.295454545	0.012974494	0.403577969	0.157041252	0.221621793	0.121534708	0.063235587	0.05196241
CPZ	0.011611612	0.152009081	0.043085072	0.057198553	0.304347826	0.295454545	0.159663388	0.364417524	0.368990043	0.215804698	0.103570637	0.071813285	0.053620785
IVW	0.003603604	0.111418842	0.039201279	0.054599417	0.217391304	0.272727273	0.020636915	0.368925201	0.244807966	0.277440478	0.231315147	0.099740674	0.061912659
ZEP	0.011611612	0.236685585	0.226220851	0.147676583	0.239130435	0.5	0.08203722	0.374841527	0.181081081	0.183604056	0.212463961	0.264711749	0.161415146
YIM	0.003003003	0.287854711	0.266269944	0.141231428	0.239130435	0.545454545	0.137708463	0.418087055	0.204694168	0.112336692	0.507651364	0.313983643	0.269209508
HSZ	0.006006006	0.266515323	0.200471546	0.119156335	0.239130435	0.5	0.209254897	0.36948866	0.199573257	0.440096634	0.776225327	0.344504289	0.160309563
OZR	0.085885886	0.297752554	0.444221949	0.326332057	0.086956522	0.363636364	0.194709523	0.344555571	0.357183499	0.170094409	0.229762697	0.276281668	0.233830846
OXW	0.053453453	0.180204313	0.243919966	0.125741983	0.065217391	0.363636364	0.080383923	0.455979715	0.255192034	0.190056899	0.36216456	0.297227209	0.108899945
AIQ	0.041441441	0.217979569	0.296250242	0.233676372	0.239130435	0.477272727	0.146762595	0.360473306	0.253485064	0.266791697	0.205367044	0.269100339	0.241017137
DQK	0.025025025	0.085584563	0.076190169	0.14916933	0.086956522	0.227272727	0.009924943	0.349204113	0.469274538	0.214660352	0.124417831	0.159585079	0.071862908
GFV	0.135335335	0.228376844	0.280852335	0.247673071	0.086956522	0.363636364	0.079644438	0.365121848	0.487908962	0.117708764	0.164559769	0.183123878	0.099502488
OCM	0.12992993	0.315959137	0.295878819	0.337712058	0.086956522	0.477272727	0.164886841	0.355965629	0.508677098	0.181156426	0.610778443	0.338320367	0.178551686
UNF	0.082482482	0.255891033	0.314514566	0.313037828	0.086956522	0.363636364	0.09852896	0.192139738	0.580654339	0.161066785	0.248835662	0.150608418	0.127142067
WXE	0.102702703	0.334074915	0.423979394	0.301095852	0.086956522	0.363636364	0.166594148	0.389068883	0.357183499	0.238024095	0.409625194	0.300618392	0.132669983
GIM	0.02042042	0.228785471	0.391197274	0.186804116	0.086956522	0.318181818	0.142739689	0.356529089	0.180938834	0.107028195	0.123752495	0.25733094	0.167495854
QEF	0.115115115	0.327219069	0.412069634	0.428453514	0.086956522	0.340909091	0.172648344	0.377658825	0.209388336	0.155408627	0.658460856	0.461998803	0.176893311
KKG	0.106906907	0.230329171	0.276912021	0.401865056	0.086956522	0.340909091	0.119813523	0.352021411	0.382788051	0.221081408	0.182080284	0.248952723	0.110005528
HOB	0.094094094	0.309012486	0.337292488	0.313599803	0.086956522	0.409090909	0.201020936	0.355261304	0.378378378	0.21675832	0.189620758	0.22341911	0.119955777
USH	0.055655656	0.242587968	0.26190976	0.248217484	0.086956522	0.340909091	0.103679055	0	0.205263158	0.12915223	0.281658904	0.237183323	0.06909895
KJT	0.025825826	0.223927355	0.284283961	0.167029609	0.239130435	0.340909091	0.217850529	0.368080011	0.23598862	0.16786929	0.26746507	0.314781568	0.127694859
MUL	0.125325325	0.195459705	0.356985983	0.31356468	0.065217391	0.363636364	0.247693864	0.403155374	0.347368421	0.229695795	0.185850521	0.143626571	0.087893864
BVY	0.111511512	0.159591373	0.186736968	0.25253767	0.043478261	0.204545455	0.093152036	0.367375687	0.129587482	0.135700435	0.240408073	0.233592659	0.097844113
RPC	0.078278278	0.263609535	0.390817777	0.374872677	0.086956522	0.295454545	0.121600378	0.349626708	0.12688478	0.141708255	0.175205145	0.225613405	0.066887783
GGB	0.126726727	0.138024972	0.23532879	0.166379825	0.043478261	0.318181818	0.209164523	0.422453867	0.185633001	0.142947964	0.323353293	0.198084979	0.096185738
TDT	0.23023023	0.29153235	0.347369356	0.283376067	0.043478261	0.295454545	0.247141409	0.349767573	0.120910384	0.100670714	0.209802617	0.490125673	0.014372582
ZOY	0.048648649	0.30183882	0.316072928	0.294615574	0.239130435	0.431818182	0.333126855	0.25186646	0.511806543	0.274770336	0.207806609	0.44524237	0.129353234
ZAD	0.125325325	0.220522134	0.339585621	0.40820484	0.217391304	0.363636364	0.279440023	0.380757853	0.421621622	0.174512858	0.302506099	0.224615998	0.056384743
YJJ	0.084284284	0.181157775	0.234561721	0.261529275	0.239130435	0.431818182	0.450595208	0.367093957	0.207112376	0.127499285	0.298735862	0.314781568	0.113322278
GPM	0.162362362	0.152690125	0.281457916	0.223841804	0.043478261	0.25	0.184404492	0.385406395	0.690611664	0.246129883	0.155688623	0.134051466	0.060807076
HLU	0.038638639	0.336526674	0.275498999	0.21527168	0.239130435	0.522727273	0.25548053	0.361318496	0.572261735	0.28611844	0.150809492	0.218831039	0.14538419
YCX	0.089089089	0.19922815	0.325447323	0.244195848	0.086956522	0.25	0.215501235	0.588674461	0.408961593	0.227883912	0.17941894	0.172152404	0.058595909
YYM	0.130930931	0.197275823	0.237508882	0.226124829	0.086956522	0.318181818	0.194366764	0.368361741	0.863015647	0.208843256	0.024395653	0.086175943	0.067440575
REE	0.165365365	0.13262202	0.325859118	0.263829862	0.065217391	0.272727273	0.168916437	0.378926609	0.426742532	0.206936012	0.046351741	0.137043686	0.140961857
TRB	0.118518519	0.180340522	0.362298947	0.190544765	0.217391304	0.25	0.252005344	0.443020144	0.668990043	0.31908198	0.415391439	0.275683224	0.180210061
UZT	0.216016016	0.112326901	0.241586461	0.103438587	0.086956522	0.227272727	0.242931835	0.379630934	0.416500711	0.145109508	0.122643602	0.140235388	0.163626313
FSZ	0.045845846	0.397548241	0.313464892	0.181640968	0.239130435	0.5	0.173637941	0.356810818	0.873541963	0.332496265	0.25083167	0.206263714	0.259259259
AIM	0.143543544	0.242451759	0.284267812	0.262003442	0.065217391	0.409090909	0.352039954	0.728130723	0.372830725	0.149527957	0.266134398	0.356074207	0.232172471
RZA	0.033433433	0.265561862	0.354830114	0.200554951	0.239130435	0.568181818	0.158894083	0.405831807	0.271550498	0.176992276	0.390552229	0.316776381	0.203427308
DPO	0.104304304	0.204131669	0.336929139	0.39094166	0.065217391	0.227272727	0.135266013	0.40991689	0.482645804	0.086112082	0.789310268	0.182525434	0.061912659
NRA	0.14034034	0.293984109	0.178153866	0.422939131	0.065217391	0.454545455	0.314573418	0.647555994	0.43826458	0.165580597	0.733200266	0.316177937	0.101713654
NAX	0.081081081	0.205357548	0.262176216	0.261265849	0.086956522	0.318181818	0.251040579	0.478377236	0.345519203	0.143424775	0.413173653	0.32694993	0.112769486
NEM	0.251251251	0.170715096	0.172744009	0.299831407	0.043478261	0.181818182	0.082731915	0.425834625	0.332432432	0.044661305	0.605233976	0.394175145	0.086788281
TFW	0.118318318	0.226651532	0.229975454	0.242808472	0.043478261	0.227272727	0.061252706	0.378504015	0.324751067	0.105979211	0.213351076	0.275483742	0.03814262
TSU	0.161761762	0.15954597	0.373199406	0.387762987	0.043478261	0.340909091	0.152580235	0.723904775	0.507396871	0.215264312	0.163894433	0.095352085	0.02763958
SGK	0.23983984	0.319818388	0.4652235	0.315672087	0.065217391	0.318181818	0.151679125	0.395548669	0.432859175	0.214469627	0.257928587	0.236584879	0.05196241
BPQ	0.292292292	0.231918275	0.200261611	0.289224123	0.065217391	0.545454545	0.403906669	1	0.347226174	0.128897931	0.360612109	0.398364253	0.095632946
WII	0.242642643	0.074052213	0.236200827	0.212005198	0.02173913	0.431818182	0.213377512	0.42597549	0.308392603	0.139483137	0.429363495	0.340514662	0.075732449
AZU	0.134934935	0.060703746	0.201658485	0.071932844	0	0	0.066909718	0.400760671	0.541394026	0.134873963	0.033932136	0.121683623	0.015478165
JJH	0.137137137	0.138342792	0.239874685	0.336061255	0.043478261	0.159090909	0.176274335	0.390900127	0.26913229	0.226485267	0.428919938	0.402752843	0.056384743
EVI	0.166566567	0.175255392	0.46549803	0.267517825	0.043478261	0.545454545	0.218412207	0.628257501	0.231721195	0.189452939	0.266577955	0.222421704	0.367606412
LVZ	0.082082082	0.06415437	0.178799819	0.149151768	0.043478261	0.159090909	0.042761165	0.449781659	0.285633001	0.077624845	0.106453759	0.089168163	0.007739082
BKP	0.031631632	0.280681044	0.331632323	0.212461803	0.239130435	0.386363636	0.117838789	0.490069024	0.715647226	0.25328205	0.337768907	0.465788949	0.179104478
XXW	0.049249249	0.194415437	0.37734158	0.169997541	0.086956522	0.363636364	0.021403326	0.360755036	0.317069701	0.117359102	0.169217121	0.293038101	0.116639027
XAF	0.043043043	0.354733258	0.410236742	0.231885076	0.239130435	0.409090909	0.046449786	0.356529089	0.607539118	0.258209098	0.275227323	0.297825653	0.150359315
BFX	0.007807808	0.406946652	0.113752342	0.091654666	0.239130435	0.318181818	0.058936836	0.351880547	0.805405405	0.323595791	0.424706143	0.250349092	0.111111111
IRI	0.023223223	0.326946652	0.269491635	0.149608373	0.239130435	0.5	0.144282516	0.349767573	0.947083926	0.354906386	0.29895764	0.264512268	0.124378109
MRL	0.091091091	0.175482406	0.275563594	0.383864283	0.086956522	0.295454545	0.147436861	0.608959008	0.431152205	0.16627992	0.144377911	0.334929184	0.08291874
MCB	0.084284284	0.30415437	0.343638977	0.110041797	0.239130435	0.409090909	0.153026186	0.360755036	0.360881935	0.147429988	0.483255711	0.455016956	0.18684356
LBV	0.103503504	0.146469921	0.177515987	0.093744512	0.065217391	0.204545455	0.148584371	0.650091562	0.556330014	0.03038876	0.115990242	0.132455615	0.056384743
ANS	0.078878879	0.228104427	0.154713843	0.197692389	0.065217391	0.318181818	0.187317954	0.544161149	0.343812233	0.117073016	0.236194278	0.206862158	0.07628524
CGW	0.075875876	0.239182747	0.26026258	0.207930877	0.086956522	0.272727273	0.16133856	0.37836315	0.662588905	0.108013605	0.189842537	0.30321165	0.064123825
LYC	0.112912913	0.413893303	0.299584975	0.378683573	0.086956522	0.386363636	0.17739877	0.499225243	0.298150782	0.008232938	0.117542692	0.402752843	0.038695412
WUK	0.213213213	0.131350738	0.224097281	0.196761617	0.065217391	0.227272727	0.171869358	0.356388224	0.49601707	0.085730634	0.192060324	0.314183124	0.027086788
TJJ	0.160760761	0.105334847	0.152218849	0.069228338	0.02173913	0.204545455	0.105900375	0.404282293	0.573257468	0.056454433	0.417165669	0.216636744	0.01381979
XNH	0.21041041	0.150056754	0.159736128	0.060201609	0.043478261	0.181818182	0.06000216	0.472038315	0.584779516	0.230426905	0.068751386	0.141033313	0.028192371
FUU	0.248448448	0.140794552	0.260028422	0.184995258	0.043478261	0.386363636	0.285006044	0.459219608	0.40170697	0.069709781	0.486804169	0.29144225	0.061359867
VAT	0.235035035	0.124177072	0.237621924	0.084524604	0.065217391	0.204545455	0.068084702	0.409212565	0.383641536	0.101528974	0.181858505	0.223818073	0.050304035
XWC	0.192392392	0.254347333	0.349210322	0.159126831	0.152173913	0.545454545	0.284153447	0.653049725	0.343385491	0.237547284	0.378354402	0.289646918	0.09010503
OPY	0.117717718	0.098978434	0.149731929	0.148238559	0.043478261	0.022727273	0.09636904	0.389350613	0.258036984	0.173463874	0.040141938	0.171154997	0.005527916
CTF	0.068068068	0.134347333	0.281312577	0.096958308	0.043478261	0.636363636	0.299764552	0.437808142	0.138691323	0.104612353	0.390995786	0.340913625	0.049751244
OXP	0.263863864	0.162542565	0.289362767	0.165062695	0.02173913	0.25	0.342478041	0.598535005	0.506685633	0.150640516	0.055222888	0.170556553	0.015478165
QXY	0.230630631	0.475505108	0.370098831	0.119806119	0.043478261	0.227272727	0.209113561	0.407522186	0.309530583	0.085730634	0.423819029	0.259325753	0.137092316
WBP	0.213613614	0.153916005	0.179566888	0.104527414	0.043478261	0.159090909	0.093582021	0.378504015	0.641394026	0.217362281	0.151253049	0.130460802	0
