# Supplementary material for: Combination of machine learning and data envelopment analysis to measure the efficiency of the Tax Service Office
Source: PeerJ Comput Sci. 2025 Feb 17;11:e2672. doi: 10.7717/peerj-cs.2672 (PMC11888853; doi:10.7717/peerj-cs.2672)
Supplement: Supplemental Information 41 [file peerj-cs-11-2672-s041.csv]

DMU	Vin1	Vin2	Vin3	Vin4	Vin5	Vin6	Vin7	Vout1	Vout2	Vout3	Vout4	Vout5	Vout6
EXA	0.01001001	0.286719637	0.377745301	0.179235011	0.391304348	0.568181818	0.227277671	0.411466404	0.247937411	0.026383547	0.591261921	0.428685418	0.268103925
FYO	0.013413413	0.223564132	0.549415412	0.212093007	0.239130435	0.568181818	0.208054574	0.39442175	0.345661451	0.262659334	0.358172544	0.288848993	0.095632946
MMR	0.021821822	0.206401816	0.461460823	0.080748832	0.239130435	0.590909091	0.212894693	0.494999296	0.612944523	0.321211736	0.46684409	0.44823459	0.102819237
PGK	0.038438438	0.342701476	0.818123829	0.285430789	0.217391304	0.704545455	0.26970053	0.65375405	1	0.853142185	0.552450654	0.627767804	0.129353234
PLM	0.006806807	0.478683314	0.370034236	0.133082786	0.391304348	0.568181818	0.259686823	0.272010142	0.155618777	0.277440478	0.243956531	0.241571913	0.232725263
ZXP	0.004604605	0.464290579	0.311833861	0.097133926	0.391304348	0.5	0.559208753	0.351176222	0.122759602	0.111065196	0.163229097	0.25294235	0.197899392
KYR	0.005805806	0.370351873	0.287626768	0.103245408	0.391304348	0.613636364	0.286890322	0.273277926	0.421621622	0.169681172	0.247948547	0.179732695	0.187949143
CUP	0.012612613	0.46215664	0.384632776	0.076920375	0.391304348	0.545454545	0.394701391	0.34596422	0.604125178	0.321116374	0.461521402	0.27069619	0.239358762
LFM	0.005605606	0.443359818	0.494662812	0.328070668	0.391304348	0.568181818	0.244530166	0.373010283	0.316785206	0.324358689	0.473719228	1	0.199004975
YDL	0.007407407	0.426969353	0.347304761	0.32352218	0.391304348	0.590909091	0.296157481	0.427525004	0.308677098	0.572777266	0.552228876	0.565928586	0.258153676
SXY	0.015415415	0.35014756	0.472296686	0.260879491	0.391304348	0.568181818	0.175615	0.34709114	0.30284495	0.383070028	0.368596141	0.226610812	0.140961857
URG	0.003603604	0.433461975	0.25702474	0.131923712	0.391304348	0.522727273	0.296610693	0.382166502	0.266571835	0.351473346	0.174761588	0.19668861	0.229408513
ZYA	0.003803804	0.262338252	0.434169304	0.184327913	0.239130435	0.636363636	0.218359165	0.351880547	0.274395448	0.343685432	0.40031049	0.38460004	0.094527363
TKM	0.009009009	0.33507378	0.33684032	0.12530294	0.391304348	0.545454545	0.193023595	0.506268489	0.109815078	0.399376967	0.838323353	0.561539996	0.185185185
YZN	0.07967968	0.427241771	0.366473419	0.159197078	0.195652174	0.590909091	0.530110384	0.379912664	0.486486486	0.178422709	0.745398093	0.395571514	0.175787728
OUE	0.015615616	0.400317821	0.479071119	0.437392434	0.391304348	0.818181818	0.356344792	0.351598817	0.193314367	0.346387361	0.385894877	0.364452424	0.184079602
JVA	0.118318318	0.24676504	0.547679413	0.402848513	0.217391304	0.5	0.260681236	0.365967038	0.113513514	0.117422677	0.505877135	0.207460602	0.135433941
WUD	0.127127127	0.224335982	0.574462244	0.390046012	0.217391304	0.5	0.203308252	0.123538527	0.243527738	0.251978766	0.365047682	0.368641532	0.151464898
PDZ	0.347747748	0.228830874	0.438949357	0.381967616	0.173913043	0.545454545	0.26816424	0.484152698	0.150071124	0.0843002	0.549345753	0.24117295	0.095632946
RJU	0.029429429	0.382883087	0.396526387	0.282462857	0.391304348	0.568181818	0.137234346	0.35455698	0.259032717	0.269557201	0.361055666	0.260522641	0.168601437
MIM	0.02002002	0.311872872	0.312068019	0.237592638	0.239130435	0.613636364	0.165030805	0.349485843	0.2628734	0.237515496	0.161011311	0.211051267	0.173576562
ZDR	0.113513514	0.365039728	0.392400362	0.351726318	0.391304348	0.613636364	0.206774513	0.349626708	0.201991465	0.240122064	0.297626968	0.458208657	0.165284688
AUW	0.314514515	0.159500568	0.47052839	0.264005479	0.043478261	0.568181818	0.301732626	0.377095366	0.325889047	0.12927938	0.220226214	0.187711949	0.088999447
MAK	0.103903904	0.452258797	0.544094374	0.375803449	0.391304348	0.545454545	0.268286246	0.357515143	0.155334282	0.210210115	0.25083167	0.237183323	0.21116639
BZH	0.134734735	0.269194098	0.542487565	0.465947807	0.065217391	0.477272727	0.309808583	0.401183265	0.087197724	0.102323659	0.297626968	0.122880511	0.137092316
KXW	0.127927928	0.341112372	0.368500097	0.510501914	0.086956522	0.477272727	0.289326841	0.466121989	0.215789474	0.154900029	0.328675981	0.182325953	0.127142067
SWM	0.094494494	0.322905789	0.42464957	0.329703909	0.304347826	0.454545455	0.278796543	0.405127483	0.247795164	0.07339712	0.4417831	0.269898265	0.09673853
NCN	0.03003003	0.327400681	0.339012338	0.247673071	0.369565217	0.545454545	0.12964288	0.081279053	0.427169275	0.161448234	0.846529164	0.271893078	0.175234936
YRV	0.0998999	0.268830874	0.38354273	0.356801658	0.217391304	0.5	0.279715369	0.360614171	0.177951636	0.302711466	0.795076514	0.30919609	0.088999447
OAQ	0.18038038	0.279772985	0.47720593	0.629078712	0.217391304	0.590909091	0.304470883	0.258205381	0.36913229	0.158905242	0.364160568	0.207261121	0.043117745
GZG	0.027227227	0.39877412	0.429889865	0.25304696	0.239130435	0.386363636	0.181952143	0.359487252	0.342816501	0.3629486	0.261477046	0.486335528	0.095080155
MWI	0.037437437	0.649443814	0.538466507	0.319412736	0.391304348	0.590909091	0.270795576	0.012677842	0.5314367	0.217934454	0.671324019	0.398364253	0.271420674
MNX	0.080880881	0.317366629	0.39607422	0.35093604	0.217391304	0.659090909	0.393280587	0.366107903	0.258605974	0.109698338	0.909736083	0.358866946	0.124930901
KKT	0.122522523	0.33816118	0.550699244	0.64439254	0.239130435	0.477272727	0.262692483	0.375545852	0.36002845	0.173177787	0.690618762	0.370835827	0.144278607
LBI	0.085885886	0.263337117	0.352666171	0.36159601	0.239130435	0.545454545	0.24559522	0.436258628	0.422759602	0.140309609	0.509869151	0.39936166	0.117191819
PLH	0.021421421	0.590646992	0.607648085	0.263461066	0.239130435	0.431818182	0.206330697	0.359346387	0.277240398	0.266060587	0.181414948	0.577498504	0.167495854
ALV	0.035835836	0.394914869	0.453410632	0.217519581	0.239130435	0.545454545	0.146058817	0.357374278	0.278093883	0.157443021	0.326236416	0.238380211	0.130458817
XZM	0.033033033	0.379931896	0.530892707	0.351533139	0.217391304	0.477272727	0.069757764	0.353570925	0.256330014	0.165389873	0.096473719	0.06662677	0.105583195
DCL	0.208608609	0.234415437	0.455970222	0.436286045	0.239130435	0.295454545	0.299422732	0.633187773	0.331863442	0.14924187	0.157684631	0.170955516	0.13488115
GTE	0.113313313	0.242224745	0.324567211	0.457307436	0.239130435	0.681818182	0.23323522	0.543738555	0.273541963	0.168695763	0.335994677	0.260921604	0.10724157
ELQ	0.265065065	0.385289444	0.609343712	0.775244986	0.239130435	0.568181818	0.236186521	0.628820961	0.301849218	0.104389841	0.278110446	0.325354079	0.243228303
ZGO	0.062662663	0.275278093	0.421056456	0.227529767	0.217391304	0.522727273	0.196166937	0.44837301	0.325462304	0.175816142	0.227101353	0.202274087	0.119955777
UBW	0.481481481	0.285039728	0.538183903	0.631590039	0.239130435	0.545454545	0.494713417	0.488942105	0.394736842	0.121968276	0.684630739	0.304608019	0.136539525
AMN	0.344944945	0.359182747	0.418101221	0.891767061	0.086956522	0.659090909	0.425556726	0.542893365	0.463157895	0.133157443	0.280993568	0.282864552	0.158651189
IMW	0.093093093	0.325766175	0.406312577	0.406536476	0.304347826	0.477272727	0.260552994	0.419636569	0.177667141	0.066467466	0.253049457	0.175942549	0.137645108
RYE	0.067467467	0.391827469	0.501808669	0.287854308	0.217391304	0.454545455	0.267200541	0.383856881	0.80341394	0.193203853	0.182523841	0.185118691	0.105583195
SHC	0.015815816	0.45507378	0.904463536	0.317621439	0.543478261	0.659090909	0.404896812	0.361881955	0.329587482	0.140246035	0.404967842	0.341512069	0.289110006
KTC	0.038838839	0.731713961	0.59552839	0.294334586	0.391304348	0.681818182	0.244120671	0.441048035	0.402560455	0.204933405	0.479707252	0.394574107	0.157545605
IJN	0.028028028	0.484903519	0.710693754	0.283323382	0.391304348	0.613636364	0.321115772	0.422031272	0.241394026	0.219237738	0.403858949	0.361659685	0.280818132
AKI	0.121721722	0.684404086	0.411464053	0.524059569	0.239130435	0.863636364	0.311332899	0.353852655	0.160170697	0.126291363	0.264360169	0.178336326	0.182421227
YWG	0.155755756	0.459114642	0.243637362	0.391573882	0.086956522	0.5	0.212188704	0.355402169	0.275675676	0.124161607	0.284985584	0.137243168	0.080154782
NLF	0.021221221	0.467423383	0.724509076	0.194583963	0.391304348	0.75	0.441237851	0.143682209	0.346941679	0.161638959	0.500332668	0.375623379	0.209508015
GWT	0.090690691	0.537207719	0.930899167	0.645428682	0.369565217	0.909090909	0.311156011	0.4010424	0.6	0.088273626	0.826790863	0.398962697	0.230514096
YBU	0.05985986	0.321725312	0.328878948	0.431439008	0.065217391	0.613636364	0.189031145	0.367939146	0.168421053	0.107187132	0.372809936	0.240175544	0.091763405
LHS	0.010610611	0.486628831	0.334006201	0.10753047	0.391304348	0.613636364	0.322625069	0.357515143	0.502702703	0.212021997	0.330893768	0.269898265	0.245439469
FZI	0.011411411	0.379160045	0.614850462	0.125127323	0.239130435	0.659090909	0.200759474	0.373292013	0.329018492	0.262118948	0.491239743	0.444444444	0.234936429
NVW	0.024224224	0.574347333	0.667358375	0.270222331	0.369565217	0.909090909	0.35422873	0.349767573	0.334423898	0.181887536	0.5415835	0.434071414	0.393034826
YHJ	0.020620621	0.299114642	0.463745882	0.229883039	0.260869565	0.613636364	0.226337566	0.350612762	0.253769559	0.140722846	0.443335551	0.477358867	0.17634052
VDP	0.020820821	0.715278093	0.820626897	0.526026483	0.391304348	0.772727273	0.348470527	0.350612762	0.337837838	0.199910995	0.741627855	0.400758029	0.263681592
EOF	0.042642643	0.397729852	0.732567341	0.367233325	0.391304348	0.75	0.326244703	0.464854205	0.423044097	0.188149655	0.709913506	0.437063635	0.208402432
KWD	0.176976977	0.478910329	0.682481752	0.43003407	0.086956522	0.772727273	0.21057406	0.357796873	0.406827881	0.081947932	0.193612774	0.164572113	0.062465451
BAS	0.085485485	0.529262202	0.940394677	0.520793088	0.239130435	0.75	0.309836111	0.352584871	0.195305832	0.193712451	0.680638723	0.293237582	0.265339967
VVS	0.032832833	0.593325766	0.607252438	0.51959889	0.391304348	0.863636364	0.293284615	0.360473306	0.180369844	0.29015544	0.52317587	0.418910832	0.255389718
YFI	0.041041041	0.395414302	0.395258704	0.282199431	0.369565217	0.545454545	0.199995616	0.391886181	0.171550498	0.190374774	0.261255267	0.317574307	0.178551686
UFE	0.152152152	0.870329171	0.562859311	0.778353412	0.086956522	0.727272727	0.250382521	0.350612762	0.263869132	0.145522744	0.270348193	0.19828446	0.149806523
EOO	0.024824825	0.516730988	0.641794781	0.17019072	0.239130435	0.636363636	0.265350028	0.337653191	0.382788051	0.199561334	0.438899978	0.402952324	0.187396352
VVB	0.022822823	0.507922815	0.434589174	0.29315795	0.239130435	0.522727273	0.265420535	0.247217918	0.403840683	0.187895356	0.301175427	0.243965689	0.176893311
DYV	0.059259259	0.493166856	0.828757832	0.519581328	0.239130435	0.568181818	0.204981572	0.505845894	0.216500711	0.088877587	0.275892659	0.246159984	0.127142067
XYN	0.050850851	0.522224745	1	0.330546872	0.239130435	0.704545455	0.483639734	0.38582899	0.208108108	0.22546807	0.64116212	0.428884899	0.195135434
VYR	0.019419419	0.261112372	0.449712551	0.245671034	0.152173913	0.590909091	0.222465688	0.411466404	0.314366999	0.111828094	0.243734753	0.182924397	0.087341072
XJB	0.174174174	0.406538025	0.644612751	0.624301921	0.086956522	0.772727273	0.364940905	0.382307367	0.554054054	0.107536794	0.356620093	0.163973668	0.100055279
RLR	0.14014014	0.466606129	0.433636393	0.363703418	0.086956522	0.681818182	0.296725692	0.392449641	0.479943101	0.095076131	0.465513418	0.301216836	0.121614151
WKL	0.10970971	0.657434733	0.862363542	0.702205753	0.086956522	0.727272727	0.275131687	0.46499507	0.261450925	0.109634763	0.558438678	0.507879513	0.113875069
HKS	0.051851852	0.407627696	0.444326917	0.33326894	0.086956522	0.363636364	0.238580929	0.359064657	0.206116643	0.202167901	0.140829452	0.151605825	0.099502488
IJL	0.055455455	0.3723042	0.58402235	0.762986899	0.239130435	0.636363636	0.220888855	0.352725736	0.211237553	0.172923488	0.290973608	0.339916218	0.237147595
TIL	0.008808809	0.510510783	0.732502745	0.288029925	0.152173913	0.681818182	0.620710758	0.351739682	0.404694168	0.140118885	0.65114216	0.418511869	0.124930901
TLS	0.012012012	0.427060159	0.555132097	0.254170911	0.152173913	0.613636364	0.513595637	0.357656008	0.413086771	0.205696303	0.379685074	0.262317973	0.222222222
ORS	0.057857858	1	0.925521607	0.244318781	0.543478261	0.772727273	1	0.213973799	0.36173542	0.174767157	0.450432468	0.280869739	0.386954118
NUZ	0.008608609	0.558047673	0.736039339	0.211583717	0.391304348	0.75	0.31555011	0.577968728	0.492745377	0.136940144	0.34885784	0.371035308	0.374792703
SBH	0.084084084	0.299704881	0.60330405	0.273576622	0.239130435	0.545454545	0.192879408	0.473165235	0.254765292	0.209256493	0.134176092	0.179732695	0.105583195
OOH	0.119119119	0.313325766	0.501978231	0.282884338	0.239130435	0.727272727	0.639848949	0.46471334	0.455334282	0.166629581	0.29230428	0.419309795	0.170812604
QOQ	0.194194194	0.631782066	0.798503004	0.846282182	0.239130435	0.772727273	0.347235336	0.373151148	0.176244666	0.14924187	0.5582169	0.741871135	0.288004422
DHE	0.159159159	0.365448354	0.360554874	0.490077623	0.239130435	0.590909091	0.26163606	0.383575151	0.20284495	0.168155377	0.571745398	0.456612807	0.168048646
CNW	0.018218218	0.3353916	0.257493056	0.138123002	0.304347826	0.75	0.211420595	0.37808142	0.367283073	0.221399282	0.385673098	0.257929384	0.228855721
HKS	0.09049049	0.285629966	0.404189006	0.262670788	0.239130435	0.522727273	0.241025799	0.356388224	0.239687055	0.146126705	0.265469062	0.35647317	0.270315091
GNR	0.206006006	0.394687855	0.341676894	0.64398862	0.152173913	0.613636364	0.322638254	0.383293422	0.142816501	0.140150672	0.281437126	0.437263116	0.205085683
PBB	0.153953954	0.33262202	0.466466959	0.417811106	0.239130435	0.545454545	0.304254799	0.371460769	0.077524893	0.104739502	0.22089155	0.300817874	0.235489221
EMW	0.015615616	0.301702611	0.299302371	0.094675284	0.239130435	0.681818182	0.225237871	0.350753627	0.274395448	0.195047522	0.297183411	0.294833433	0.215035931
EXO	0.092492492	0.338342792	0.473378658	0.381317832	0.239130435	0.477272727	0.228924287	0.368361741	0.241251778	0.178486284	0.306276336	0.264312787	0.243228303
XMB	0.108908909	0.362133939	0.382864479	0.440483299	0.239130435	0.477272727	0.288346595	0.54359769	0.167709815	0.16640707	0.164781548	0.226211849	0.296296296
RDF	0.246446446	0.390238365	0.473475551	0.427505181	0.086956522	0.795454545	0.195289227	0.397943372	0.320199147	0.149909406	0.303614992	0.329144225	0.216694306
MWM	0.140540541	0.263427923	0.463132227	0.276123073	0.108695652	0.431818182	0.295436554	0.37751796	0.33029872	0.187513907	0.147039255	0.201276681	0.231066888
CII	0.045845846	0.279636776	0.35151153	0.286888413	0.239130435	0.590909091	0.264857323	0.37836315	0.197866287	0.302234655	0.294300288	0.385397965	0.251520177
BAV	0.122722723	0.389194098	0.540937278	0.660689825	0.239130435	0.659090909	0.317777419	0.359205522	0.333428165	0.122762961	0.304280328	0.539796529	0.249309011
OQZ	0.174374374	0.31677639	0.383219753	0.364897615	0.086956522	0.5	0.236394778	0.467671503	0.424751067	0.136812995	0.239299179	0.262916417	0.225538972
EIG	0.126326326	0.527446084	0.630966992	0.434758175	0.239130435	0.659090909	0.372432229	0.382166502	0.361877667	0.180520678	0.308050566	0.286455216	0.158651189
RUW	0.25985986	0.340794552	0.428468768	0.493449475	0.086956522	0.568181818	0.242476628	0.429919707	0.511379801	0.15954099	0.315812819	0.277877518	0.157545605
HKF	0.053253253	0.33816118	0.327441703	0.244020231	0.239130435	0.590909091	0.224260101	0.380616988	0.086344239	0.113258527	0.245287203	0.478755236	0.266998342
TNX	0.054454454	0.622474461	0.801127188	0.490622036	0.239130435	0.636363636	0.276127173	0.360895901	0.282361309	0.165993833	0.39033045	0.576501097	0.241569928
VJY	0.054454454	0.37185017	0.455041664	0.456148361	0.086956522	0.454545455	0.172886133	0.386815044	0.110099573	0.111287708	0.257263251	0.407939358	0.135986733
GAB	0.105705706	0.359727582	0.525272915	0.314021285	0.152173913	0.431818182	0.256688207	0.359768982	0.414935989	0.239963127	0.321357285	0.265709156	0.231619679
JML	0.046446446	0.350601589	0.511296105	0.267043658	0.239130435	0.568181818	0.204234767	0.364135794	0.280796586	0.155853651	0.658017299	0.348294434	0.161415146
AGE	0.005805806	0.387468785	0.331616175	0.262003442	0.239130435	0.590909091	0.182320848	0.376109311	0.248506401	0.365110143	0.499445553	0.383004189	0.243228303
LIL	0.149149149	0.396049943	0.363921904	0.349987707	0.086956522	0.522727273	0.174185882	0.38526553	0.482076814	0.166915668	0.42027057	0.34470377	0.086788281
HWZ	0.033633634	0.343745743	0.321668497	0.109953988	0.304347826	0.681818182	0.151480799	0.392872236	0.429871977	0.237801583	0.404080727	0.290843806	0.222222222
GIF	0.030830831	0.382383655	0.446870357	0.302272488	0.239130435	0.590909091	0.185208379	0.402028455	0.361024182	0.258526972	0.345087603	0.295631358	0.133222775
OGA	0.014414414	0.374029512	0.415041018	0.359681781	0.239130435	0.636363636	0.157065279	0.357796873	0.143100996	0.573444801	0.452206698	0.217035707	0.289110006
AGQ	0.213213213	0.470828604	0.53450197	0.388623512	0.304347826	0.636363636	0.38728989	0.572474996	0.171550498	0.142534728	0.336881792	0.406343507	0.244886678
ZUH	0.18018018	0.441906924	0.523658032	0.468160584	0.086956522	0.545454545	0.329731865	0.389632343	0.249502134	0.142057917	0.390995786	0.435467784	0.193477059
FCJ	0.083483483	0.381475596	0.686946903	0.54975238	0.086956522	0.522727273	0.229515831	0.380476123	0.309672831	0.233414921	0.235307163	0.302413724	0.101713654
RJE	0.075875876	0.360908059	0.446192106	1	0.086956522	0.522727273	0.186584585	0.352866601	0.251920341	0.152865635	0.428476381	0.255735089	0.126589276
VWF	0.135935936	0.446220204	0.557215296	0.51350497	0.086956522	0.5	0.260528091	0.353289196	0.299857752	0.144759846	0.571967177	0.383004189	0.240464345
NOZ	0.103103103	0.565039728	0.633873781	0.409153173	0.304347826	0.636363636	0.217584911	0.351176222	0.234423898	0.132076671	0.4584165	0.363654498	0.314538419
YHR	0.027027027	0.411032917	0.312148763	0.220522637	0.304347826	0.522727273	0.999989924	0.35371179	0.299146515	0.201405003	0.341982701	0.37721923	0.163073521
BVN	0.122922923	0.374755959	0.427475615	0.447753855	0.086956522	0.409090909	0.129875273	0.344837301	0.63257468	0.214692139	0.140164116	0.125872731	0.118850193
KAS	0.121721722	0.290851305	0.552475615	0.475501387	0.086956522	0.590909091	0.155781759	0.352584871	0.37083926	0.138052704	0.482812153	0.311789348	0.144831399
ZDE	0.292892893	0.602497162	0.45461372	0.517948088	0.086956522	0.590909091	0.223392187	0.522467953	0.40113798	0.180457103	0.591040142	0.536604827	0.244886678
HWM	0.188388388	0.313552781	0.418335379	0.361789189	0.217391304	0.409090909	0.460044304	0.36286801	0.310099573	0.151053753	0.260146374	0.14342709	0.189054726
AGK	0.025225225	0.445175936	0.339860151	0.193934179	0.239130435	0.5	0.158257763	0.196647415	0.992318634	0.342827172	0.371479264	0.277877518	0.262576009
TCL	0.074274274	0.328490352	0.413619921	0.152962664	0.217391304	0.659090909	0.255277255	0.465135935	0.998150782	0.175816142	0.29407851	0.328944744	0.161967938
AKY	0.162962963	0.321498297	0.402453007	0.275561097	0.195652174	0.477272727	0.391199127	0.697703902	0.705832148	0.236339362	0.134841428	0.132655097	0.058595909
ACZ	0.158958959	0.359818388	0.404156708	0.208598223	0.239130435	0.681818182	0.309141946	0.355402169	0.860455192	0.270415461	0.18939898	0.259126272	0.21448314
EAR	0.022222222	0.218251986	0.438820167	0.184521092	0.239130435	0.590909091	0.643193582	0.358219468	0.591891892	0.349375377	0.178753604	0.148613605	0.106688778
UML	0.207007007	0.418706016	0.509374394	0.306575112	0.239130435	0.568181818	0.269361075	0.429215382	0.40341394	0.191709845	0.236859614	0.39497307	0.230514096
PMV	0.175375375	0.409262202	0.409493896	0.470882653	0.239130435	0.590909091	0.298260628	0.627694041	0.782219061	0.298102292	0.192503881	0.262317973	0.128800442
SNQ	0.038238238	0.342111237	0.406369098	0.247286713	0.239130435	0.613636364	0.125950949	0.398506832	0.325320057	0.294478528	0.434242626	0.427688011	0.207849641
RFI	0.254654655	0.342474461	0.507727214	0.481191388	0.065217391	0.636363636	0.364468331	0.401464995	0.283357041	0.146412791	0.586826347	0.533213645	0.135433941
BPT	0.042842843	0.492440409	0.482389704	0.234589582	0.239130435	0.681818182	0.152013254	0.422313002	0.264153627	0.160240313	0.825460191	0.763215639	0.30458817
AIJ	0.163563564	0.315868331	0.41632485	0.51441818	0.065217391	0.409090909	0.183951463	0.405268348	0.354338549	0.167297117	0.830782879	0.359864353	0.141514649
JZK	0.280680681	0.54569807	0.506007364	0.426117804	0.195652174	0.727272727	0.23514686	0.42597549	0.539544808	0.271464446	1	0.364651905	0.127142067
SEL	0.103303303	0.343427923	0.476810284	0.23994591	0.239130435	0.568181818	0.344490771	0.513452599	0.243954481	0.114275724	0.258593923	0.56513066	0.16252073
SPA	0.146546547	0.20676504	0.477900329	0.515524569	0.217391304	0.568181818	0.279077491	0.582194675	0.347226174	0.044152707	0.707030384	0.625573509	0.108347153
XRG	0.271871872	0.322043133	0.484618242	0.45390046	0.086956522	0.613636364	0.429239015	0.541907311	0.32688478	0.17473537	0.323353293	0.255735089	0.05527916
IVN	0.122322322	0.367763905	0.581898779	0.469758702	0.239130435	0.454545455	0.254891579	0.35455698	0.2943101	0.14949617	0.254601907	0.291043287	0.213377557
UPZ	0.185185185	0.351827469	0.547978167	0.253345509	0.173913043	0.545454545	0.240147291	0.386674179	0.488904694	0.103976604	0.251497006	0.297426691	0.234383637
EQN	0.61001001	0.395959137	0.964658291	0.363334621	0.195652174	0.590909091	0.79973694	0.369347795	0.318492176	0.120664993	0.759591927	0.783562737	0.070204533
PJA	0.395195195	0.399954597	0.507170079	0.190211092	0.130434783	0.522727273	0.50359041	0.414847162	0.266002845	0.074954703	0.228210246	0.332934371	0.05527916
CND	1	0.53262202	0.674560752	0.373327245	0.152173913	0.772727273	0.496456038	0.397520778	0.575533428	0.144696271	0.492348636	0.706762418	0.127142067
