# Supplementary material for: Combination of machine learning and data envelopment analysis to measure the efficiency of the Tax Service Office
Source: PeerJ Comput Sci. 2025 Feb 17;11:e2672. doi: 10.7717/peerj-cs.2672 (PMC11888853; doi:10.7717/peerj-cs.2672)
Supplement: Supplemental Information 42 [file peerj-cs-11-2672-s042.csv]

KD_KPP	MASK
1	CQL
2	EXA
3	WOO
4	FYO
5	MMR
7	FMO
8	VXK
9	PGK
11	EDA
12	BEZ
13	PLM
14	FDD
15	ZXP
16	KYR
17	CUP
18	LGN
19	MGU
21	QHN
22	LGU
23	PER
24	YFL
25	EUD
26	FDQ
27	STU
28	MKU
29	YSN
31	QHD
32	TXM
33	JPX
34	LFM
35	MKE
36	YDL
38	CVU
39	BVA
41	HYD
42	SXY
43	URG
44	ZCZ
45	NMT
46	JUB
47	OST
51	FGS
52	BWM
53	UZL
54	XDU
55	TPX
56	ZEV
57	EML
58	WQN
59	QQR
61	FDS
62	JQN
63	YHS
66	ITE
68	QNP
69	BBY
71	FZR
72	PCU
73	CCN
75	CBU
76	WZZ
77	WCK
78	UUB
81	LOY
85	ZYA
86	TKM
87	YOM
91	PUW
92	IGK
93	AFV
95	QYI
96	KSB
97	TWU
98	MPN
101	YZN
102	BID
103	FYN
104	JHB
105	QYX
106	PYA
107	AIY
108	IOO
111	OUE
112	YOG
113	RNY
114	FLM
115	JVA
116	MPX
117	WUD
118	PDZ
119	OLF
121	RJU
123	TNA
124	MIM
125	ZDR
126	AUW
127	DKR
128	EZL
129	PMV
201	MAK
202	BZH
203	KXW
204	VMY
205	SWM
211	NCN
212	YRV
213	OAQ
214	SWE
215	GZG
216	MWI
217	FGT
218	MKV
219	MNX
221	KKT
222	LBI
223	UOE
224	FJN
225	PLH
301	ALV
302	TFB
303	BPY
304	XHH
305	ICZ
306	URH
307	XZM
308	OPL
309	ZND
311	DCL
312	LUA
313	GTE
314	MOK
315	GXQ
321	ELQ
322	ZGO
323	ESI
325	UBW
326	AMN
327	UXK
328	KOS
329	TXJ
331	IMW
332	XAO
333	LVG
334	LKM
335	BSU
401	RYE
402	SHC
403	KTC
404	IJN
405	AKI
406	YWG
407	NLF
408	GWT
409	YBU
411	LHS
412	FZI
413	NVW
414	YHJ
415	UCQ
416	VDP
417	INI
418	EOF
419	KWD
421	BAS
422	VVS
423	YFI
425	UFE
426	JKH
427	EOO
428	KDX
429	VVB
431	EPF
434	DYV
435	XYN
436	VYR
437	XSX
438	XJB
439	TRG
441	ZML
442	RLR
443	WKL
444	HKS
445	IJL
446	JTX
447	TIL
448	TLS
449	AHA
451	ORS
453	NUZ
454	SBH
455	OOH
456	EWI
457	ELZ
458	IAE
459	NNT
501	QOQ
502	DHE
503	CNW
504	YYK
505	HKS
506	CPH
507	GNR
508	ZXV
509	NQI
511	QNU
513	PBB
514	AKW
515	ZWL
516	XDS
517	EMW
518	EVL
519	BCM
521	EXO
522	XMB
523	RDF
524	MWM
525	XSX
526	CII
527	ZAF
528	BAV
529	OQZ
532	EIG
533	RUW
534	QAO
541	HKF
542	TNX
543	VJY
544	CVL
545	NGY
601	BMG
602	GAB
603	JML
604	AGE
605	TOA
606	GJL
607	SNI
608	LIL
609	HWZ
611	CPZ
613	IVW
614	ZEP
615	YIM
617	GIF
618	HSZ
619	OGA
621	OZR
622	OXW
623	AIQ
624	AGQ
625	ZUH
626	FCJ
627	RJE
628	DQK
629	VWF
631	NZT
632	RCN
636	EGZ
641	PUU
642	NOZ
643	YHR
644	BVN
645	GFV
646	KAS
647	OCM
648	UNF
649	WXE
651	XXV
652	GIM
653	QEF
654	KKG
655	ZDE
656	HOB
657	USH
701	KJT
702	MUL
703	BVY
704	RPC
705	GGB
706	TDT
707	ZOY
711	HWM
712	ZAD
713	YJJ
714	GPM
721	AGK
722	HLU
723	YCX
724	TCL
725	UWF
726	YYM
727	AKY
728	ACZ
729	EAR
731	UML
732	PMV
733	REE
734	TRB
735	UZT
737	XXM
741	FSZ
801	SNQ
802	AIM
803	RFI
804	RZA
805	BPT
806	DPO
807	NRA
808	AIJ
809	NAX
811	JZK
812	FIA
813	NEM
814	TFW
815	TSU
816	SGK
821	SEL
822	BPQ
823	SPA
824	WII
825	AZU
831	XRG
832	JJH
833	EVI
834	LVZ
901	BKP
902	XXW
903	XAF
904	CWS
905	BFX
906	IRI
907	IVN
908	MRL
911	MCB
912	LBV
913	ANS
914	CGW
915	LYC
921	WUK
922	UPZ
923	TJJ
924	XNH
925	FUU
926	VAT
941	EQN
942	XWC
943	OPY
951	PJA
952	CND
953	CTF
954	OXP
955	QXY
956	WBP
